# Supplementary material for: Genetic Prioritization, Therapeutic Repositioning and Cross-Disease Comparisons Reveal Inflammatory Targets Tractable for Kidney Stone Disease
Source: Front Immunol. 2021 Aug 20;12:687291. doi: 10.3389/fimmu.2021.687291 (PMC8417698; doi:10.3389/fimmu.2021.687291)
Supplement: Supplementary file 2 [file Table_1.xlsx]

## Sheet: Table S1
Supplementary Table 1. List of genetic target genes in kidney stone disease
gene	rank	rating	description	nGene	cGene	eGene
RNU6-57P	1	5	RNA, U6 small nuclear 57, pseudogene	0	15	0
UBA52	2	4.93902	ubiquitin A-52 residue ribosomal protein fusion product 1	0	0	0
MXD3	3	4.84988	MAX dimerization protein 3	0	13	0
KCNK17	4	4.51484	potassium channel, two pore domain subfamily K, member 17	0	14	0
NFKBIA	5	4.50273	nuclear factor of kappa light polypeptide gene enhancer in B-cells inhibitor, alpha	0	0	0
MAX	6	4.47766	MYC associated factor X	0	0	0
NFKB1	7	4.45404	nuclear factor of kappa light polypeptide gene enhancer in B-cells 1	0	0	0
TDP2	8	3.84907	tyrosyl-DNA phosphodiesterase 2	0	0	0
TP53	9	3.55375	tumor protein p53	0	0	0
TRAF6	10	3.49939	TNF receptor-associated factor 6, E3 ubiquitin protein ligase	0	0	0
CD40LG	11	3.44267	CD40 ligand	0	0	0
MALT1	12	3.37277	MALT1 paracaspase	0	0	0
CD40	13	3.34643	CD40 molecule, TNF receptor superfamily member 5	0	0	0
HIST1H4I	14	3.34617	histone cluster 1, H4i	0	0	0
TYK2	15	3.34061	tyrosine kinase 2	0	0	0
TICAM1	16	3.31904	toll-like receptor adaptor molecule 1	0	0	0
MYC	17	3.30603	v-myc avian myelocytomatosis viral oncogene homolog	0	0	0
LYN	18	3.3029	LYN proto-oncogene, Src family tyrosine kinase	0	0	0
RELA	19	3.29074	v-rel avian reticuloendotheliosis viral oncogene homolog A	0	0	0
HSP90AA1	20	3.27691	heat shock protein 90kDa alpha (cytosolic), class A member 1	0	0	0
RELB	21	3.24962	v-rel avian reticuloendotheliosis viral oncogene homolog B	0	0	0
MYCL	22	3.24704	v-myc avian myelocytomatosis viral oncogene lung carcinoma derived homolog	0	0	0
PAWR	23	3.24477	PRKC, apoptosis, WT1, regulator	0	0	0
UBB	24	3.2441	ubiquitin B	0	0	0
ANXA4	25	3.23071	annexin A4	0	0	0
CARD11	26	3.22779	caspase recruitment domain family, member 11	0	0	0
PRKCB	27	3.20587	protein kinase C, beta	0	0	0
PDPK1	28	3.16704	3-phosphoinositide dependent protein kinase 1	0	0	0
IL17A	29	3.15052	interleukin 17A	0	0	0
CDCA7	30	3.14758	cell division cycle associated 7	0	0	0
MYCT1	30	3.14758	myc target 1	0	0	0
NDUFAF2	30	3.14758	NADH dehydrogenase (ubiquinone) complex I, assembly factor 2	0	0	0
TMEM126A	30	3.14758	transmembrane protein 126A	0	0	0
C4BPA	34	3.14447	complement component 4 binding protein, alpha	0	0	0
TNFSF11	35	3.13035	tumor necrosis factor (ligand) superfamily, member 11	0	0	0
IKBKE	36	3.12994	inhibitor of kappa light polypeptide gene enhancer in B-cells, kinase epsilon	0	0	0
BIRC3	37	3.11805	baculoviral IAP repeat containing 3	0	0	0
UNC5CL	38	3.11463	unc-5 family C-terminal like	0	0	0
RIPK3	39	3.1146	receptor-interacting serine-threonine kinase 3	0	0	0
CREBBP	40	3.11212	CREB binding protein	0	0	0
TLR3	41	3.10998	toll-like receptor 3	0	0	0
MTDH	42	3.10896	metadherin	0	0	0
ZBP1	43	3.10876	Z-DNA binding protein 1	0	0	0
MYD88	44	3.1018	myeloid differentiation primary response 88	0	0	0
SRC	45	3.09908	SRC proto-oncogene, non-receptor tyrosine kinase	0	0	0
NFKB2	46	3.09473	nuclear factor of kappa light polypeptide gene enhancer in B-cells 2 (p49/p100)	0	0	0
MAPK14	47	3.0897	mitogen-activated protein kinase 14	0	0	0
BCL3	48	3.08714	B-cell CLL/lymphoma 3	0	0	0
LCK	49	3.08576	LCK proto-oncogene, Src family tyrosine kinase	0	0	0
PEG10	50	3.084	paternally expressed 10	0	0	0
PIK3CA	51	3.08001	phosphatidylinositol-4,5-bisphosphate 3-kinase, catalytic subunit alpha	0	0	0
S100A7	52	3.07812	S100 calcium binding protein A7	0	0	0
ERC1	53	3.07763	ELKS/RAB6-interacting/CAST family member 1	0	0	0
IKBKB	54	3.07431	inhibitor of kappa light polypeptide gene enhancer in B-cells, kinase beta	0	0	0
TRAF3	55	3.05629	TNF receptor-associated factor 3	0	0	0
TRAF1	56	3.05548	TNF receptor-associated factor 1	0	0	0
UBE2D1	57	3.0547	ubiquitin-conjugating enzyme E2D 1	0	0	0
CFLAR	58	3.05161	CASP8 and FADD-like apoptosis regulator	0	0	0
CHUK	59	3.04996	conserved helix-loop-helix ubiquitous kinase	0	0	0
UBE2N	60	3.04382	ubiquitin-conjugating enzyme E2N	0	0	0
PIK3R1	61	3.04285	phosphoinositide-3-kinase, regulatory subunit 1 (alpha)	0	0	0
FBXW11	62	3.04017	F-box and WD repeat domain containing 11	0	0	0
IKBKG	63	3.03652	inhibitor of kappa light polypeptide gene enhancer in B-cells, kinase gamma	0	0	0
TBK1	64	3.03158	TANK-binding kinase 1	0	0	0
NFKBIB	65	3.0308	nuclear factor of kappa light polypeptide gene enhancer in B-cells inhibitor, beta	0	0	0
NDRG2	66	3.01718	NDRG family member 2	0	0	0
AGER	67	3.01337	advanced glycosylation end product-specific receptor	0	0	0
BCL10	68	3.00883	B-cell CLL/lymphoma 10	0	0	0
AIRE	69	3.0052	autoimmune regulator	0	0	0
RIPK1	70	3.00285	receptor (TNFRSF)-interacting serine-threonine kinase 1	0	0	0
PDLIM7	71	2.99652	PDZ and LIM domain 7 (enigma)	0	5	0
PRKCZ	72	2.99163	protein kinase C, zeta	0	0	0
UBE2V1	73	2.98441	ubiquitin-conjugating enzyme E2 variant 1	0	0	0
PRKCA	74	2.98407	protein kinase C, alpha	0	0	0
TRAF2	75	2.98095	TNF receptor-associated factor 2	0	0	0
MXI1	76	2.97744	MAX interactor 1, dimerization protein	0	0	0
SQSTM1	77	2.97291	sequestosome 1	0	0	0
HIST1H2BD	78	2.96443	histone cluster 1, H2bd	0	0	0
NDRG1	79	2.96377	N-myc downstream regulated 1	0	0	0
EIF2AK3	80	2.96221	eukaryotic translation initiation factor 2-alpha kinase 3	0	0	0
HDAC1	81	2.96128	histone deacetylase 1	0	0	0
RPS27A	82	2.95645	ribosomal protein S27a	0	0	0
EIF2AK1	83	2.95427	eukaryotic translation initiation factor 2-alpha kinase 1	0	0	0
COPS3	84	2.95349	COP9 signalosome subunit 3	0	0	0
JAK2	85	2.94684	Janus kinase 2	0	0	0
TNFRSF1A	86	2.94592	tumor necrosis factor receptor superfamily, member 1A	0	0	0
GPS1	87	2.93872	G protein pathway suppressor 1	0	0	0
TMEFF2	88	2.93598	transmembrane protein with EGF-like and two follistatin-like domains 2	0	0	0
HDAC2	89	2.93051	histone deacetylase 2	0	0	0
MTOR	90	2.92761	mechanistic target of rapamycin (serine/threonine kinase)	0	0	0
EIF2AK2	91	2.92662	eukaryotic translation initiation factor 2-alpha kinase 2	0	0	0
GAPDH	92	2.92152	glyceraldehyde-3-phosphate dehydrogenase	0	0	0
MAPK3	93	2.91696	mitogen-activated protein kinase 3	0	0	0
REL	94	2.91064	v-rel avian reticuloendotheliosis viral oncogene homolog	0	0	0
SUMO1	95	2.90982	small ubiquitin-like modifier 1	0	0	0
LIN28B	96	2.90281	lin-28 homolog B (C. elegans)	0	0	0
SYK	97	2.89763	spleen tyrosine kinase	0	0	0
MAPK1	98	2.89603	mitogen-activated protein kinase 1	0	0	0
BTRC	99	2.8956	beta-transducin repeat containing E3 ubiquitin protein ligase	0	0	0
HMGB1	100	2.89436	high mobility group box 1	0	0	0
CDH1	101	2.89308	cadherin 1, type 1	0	0	0
JUN	102	2.88621	jun proto-oncogene	0	0	0
SERPINI1	103	2.88618	serpin peptidase inhibitor, clade I (neuroserpin), member 1	0	0	0
TGM2	104	2.88263	transglutaminase 2	0	0	0
PRKCD	105	2.88149	protein kinase C, delta	0	0	0
ETS1	106	2.878	v-ets avian erythroblastosis virus E26 oncogene homolog 1	0	0	0
EP300	107	2.87479	E1A binding protein p300	0	0	0
NKRF	108	2.87369	NFKB repressing factor	0	0	0
AKT1	109	2.87331	v-akt murine thymoma viral oncogene homolog 1	0	0	0
INO80C	110	2.86964	INO80 complex subunit C	0	0	0
HUWE1	111	2.86481	HECT, UBA and WWE domain containing 1, E3 ubiquitin protein ligase	0	0	0
SP1	112	2.86174	Sp1 transcription factor	0	0	0
GFI1	113	2.84496	growth factor independent 1 transcription repressor	0	0	0
CTNNB1	114	2.84122	catenin (cadherin-associated protein), beta 1, 88kDa	0	0	0
TAOK3	115	2.83931	TAO kinase 3	0	0	0
UBE2D3	116	2.83738	ubiquitin-conjugating enzyme E2D 3	0	0	0
STAT3	117	2.83438	signal transducer and activator of transcription 3 (acute-phase response factor)	0	0	0
NEDD8	118	2.83258	neural precursor cell expressed, developmentally down-regulated 8	0	0	0
STAT1	119	2.83211	signal transducer and activator of transcription 1, 91kDa	0	0	0
GRB2	120	2.83108	growth factor receptor-bound protein 2	0	0	0
NGF	121	2.82858	nerve growth factor (beta polypeptide)	0	0	0
BCAT1	122	2.82789	branched chain amino-acid transaminase 1, cytosolic	0	0	0
ARRB1	123	2.82678	arrestin, beta 1	0	0	0
IRF8	124	2.82591	interferon regulatory factor 8	0	0	0
SOCS3	125	2.82351	suppressor of cytokine signaling 3	0	0	0
IL23A	126	2.81026	interleukin 23, alpha subunit p19	0	0	0
POU2F2	127	2.80286	POU class 2 homeobox 2	0	0	0
SKP1	128	2.80255	S-phase kinase-associated protein 1	0	0	0
LGALS1	129	2.80183	lectin, galactoside-binding, soluble, 1	0	0	0
ITGB1	130	2.80007	integrin, beta 1 (fibronectin receptor, beta polypeptide, antigen CD29 includes MDF2, MSK12)	0	0	0
XPO1	131	2.79974	exportin 1	0	0	0
FAT1	132	2.79959	FAT atypical cadherin 1	0	0	0
MNT	133	2.79809	MAX network transcriptional repressor	0	0	0
HDAC3	134	2.79624	histone deacetylase 3	0	0	0
ABL1	135	2.79588	ABL proto-oncogene 1, non-receptor tyrosine kinase	0	0	0
PTPN13	136	2.79543	protein tyrosine phosphatase, non-receptor type 13 (APO-1/CD95 (Fas)-associated phosphatase)	0	0	0
EGFR	137	2.78957	epidermal growth factor receptor	0	0	0
IRAK1	138	2.78539	interleukin-1 receptor-associated kinase 1	0	0	0
PMAIP1	139	2.78501	phorbol-12-myristate-13-acetate-induced protein 1	0	0	0
SLC2A1	140	2.78461	solute carrier family 2 (facilitated glucose transporter), member 1	0	0	0
PIM1	141	2.78302	Pim-1 proto-oncogene, serine/threonine kinase	0	0	0
IL12B	142	2.7813	interleukin 12B	0	0	0
NOS2	143	2.77576	nitric oxide synthase 2, inducible	0	0	0
UBE2D2	144	2.77466	ubiquitin-conjugating enzyme E2D 2	0	0	0
NGFR	145	2.77463	nerve growth factor receptor	0	0	0
COPS2	146	2.77315	COP9 signalosome subunit 2	0	0	0
HSPA4	147	2.76978	heat shock 70kDa protein 4	0	0	0
GSK3B	148	2.76898	glycogen synthase kinase 3 beta	0	0	0
IL23R	149	2.7667	interleukin 23 receptor	0	0	0
IREB2	150	2.76519	iron-responsive element binding protein 2	0	0	0
COMMD1	151	2.76516	copper metabolism (Murr1) domain containing 1	0	0	0
SIN3A	152	2.76461	SIN3 transcription regulator family member A	0	0	0
MXD4	153	2.76101	MAX dimerization protein 4	0	0	0
IL12RB1	154	2.75625	interleukin 12 receptor, beta 1	0	0	0
ALDH9A1	155	2.75318	aldehyde dehydrogenase 9 family, member A1	0	0	0
COPS5	156	2.75218	COP9 signalosome subunit 5	0	0	0
UBE2E3	157	2.7486	ubiquitin-conjugating enzyme E2E 3	0	0	0
SFXN3	158	2.74754	sideroflexin 3	0	0	0
TNFAIP3	159	2.74134	tumor necrosis factor, alpha-induced protein 3	0	0	0
NCOR2	160	2.7405	nuclear receptor corepressor 2	0	0	0
TNIP1	161	2.73851	TNFAIP3 interacting protein 1	0	0	0
CUL1	162	2.73717	cullin 1	0	0	0
NFKBIZ	163	2.73094	nuclear factor of kappa light polypeptide gene enhancer in B-cells inhibitor, zeta	0	0	0
MYCN	164	2.72882	v-myc avian myelocytomatosis viral oncogene neuroblastoma derived homolog	0	0	0
IRAK4	165	2.72374	interleukin-1 receptor-associated kinase 4	0	0	0
ZBTB17	166	2.72343	zinc finger and BTB domain containing 17	0	0	0
PELP1	167	2.72299	proline, glutamate and leucine rich protein 1	0	0	0
CDC34	168	2.72235	cell division cycle 34	0	0	0
PTMA	169	2.72158	prothymosin, alpha	0	0	0
CD82	170	2.7186	CD82 molecule	0	0	0
DPF2	171	2.71397	D4, zinc and double PHD fingers family 2	0	0	0
ESR1	172	2.71086	estrogen receptor 1	0	0	0
HSPD1	173	2.70898	heat shock 60kDa protein 1 (chaperonin)	0	0	0
CDK2	174	2.70531	cyclin-dependent kinase 2	0	0	0
VCP	175	2.70372	valosin containing protein	0	0	0
LDHA	176	2.70264	lactate dehydrogenase A	0	0	0
SMAD3	177	2.7006	SMAD family member 3	0	0	0
TAB2	178	2.6984	TGF-beta activated kinase 1/MAP3K7 binding protein 2	0	0	0
TLR4	179	2.68622	toll-like receptor 4	0	0	0
RAF1	180	2.68607	Raf-1 proto-oncogene, serine/threonine kinase	0	0	0
CSDE1	181	2.67859	cold shock domain containing E1, RNA-binding	0	0	0
CAD	182	2.67855	carbamoyl-phosphate synthetase 2, aspartate transcarbamylase, and dihydroorotase	0	0	0
EIF2AK4	183	2.67519	eukaryotic translation initiation factor 2 alpha kinase 4	0	0	0
EHMT1	184	2.66797	euchromatic histone-lysine N-methyltransferase 1	0	0	0
SUMO4	185	2.66473	small ubiquitin-like modifier 4	0	0	0
HBP1	186	2.66002	HMG-box transcription factor 1	0	0	0
STAT5A	187	2.65918	signal transducer and activator of transcription 5A	0	0	0
FOS	188	2.65856	FBJ murine osteosarcoma viral oncogene homolog	0	0	0
EPOR	189	2.65545	erythropoietin receptor	0	0	0
TERT	190	2.65229	telomerase reverse transcriptase	0	0	0
INPP5D	191	2.65229	inositol polyphosphate-5-phosphatase, 145kDa	0	0	0
RAN	192	2.6476	RAN, member RAS oncogene family	0	0	0
CSF2	193	2.64613	colony stimulating factor 2 (granulocyte-macrophage)	0	0	0
RAC2	194	2.6457	ras-related C3 botulinum toxin substrate 2 (rho family, small GTP binding protein Rac2)	0	0	0
SNAI1	195	2.64121	snail family zinc finger 1	0	0	0
CLU	196	2.64116	clusterin	0	0	0
CSK	197	2.64	c-src tyrosine kinase	0	0	0
ENO1	198	2.63616	enolase 1, (alpha)	0	0	0
MAPK11	199	2.63497	mitogen-activated protein kinase 11	0	0	0
RAC1	200	2.63479	ras-related C3 botulinum toxin substrate 1 (rho family, small GTP binding protein Rac1)	0	0	0
RPS6KA1	201	2.62987	ribosomal protein S6 kinase, 90kDa, polypeptide 1	0	0	0
KAT5	202	2.62425	K(lysine) acetyltransferase 5	0	0	0
DNTT	203	2.62225	DNA nucleotidylexotransferase	0	0	0
HIST1H3A	204	2.61993	histone cluster 1, H3a	0	0	0
CSNK2A2	205	2.61698	casein kinase 2, alpha prime polypeptide	0	0	0
HRAS	206	2.61355	Harvey rat sarcoma viral oncogene homolog	0	0	0
BCL2	207	2.60498	B-cell CLL/lymphoma 2	0	0	0
HSP90AB1	208	2.60479	heat shock protein 90kDa alpha (cytosolic), class B member 1	0	0	0
SUMO3	209	2.60153	small ubiquitin-like modifier 3	0	0	0
CSNK1A1	210	2.60117	casein kinase 1, alpha 1	0	0	0
MMP9	211	2.60097	matrix metallopeptidase 9	0	0	0
SMAD4	212	2.59998	SMAD family member 4	0	0	0
PDCD10	213	2.59889	programmed cell death 10	0	0	0
PIN1	214	2.5987	peptidylprolyl cis/trans isomerase, NIMA-interacting 1	0	0	0
TNIP2	215	2.59256	TNFAIP3 interacting protein 2	0	0	0
TSC2	216	2.59113	tuberous sclerosis 2	0	0	0
TRIM32	217	2.59	tripartite motif containing 32	0	0	0
ATF3	218	2.58889	activating transcription factor 3	0	0	0
HSP90B1	219	2.58855	heat shock protein 90kDa beta (Grp94), member 1	0	0	0
PPP2CA	220	2.58626	protein phosphatase 2, catalytic subunit, alpha isozyme	0	0	0
IL6	221	2.5839	interleukin 6	0	0	0
MGA	222	2.58291	MGA, MAX dimerization protein	0	0	0
ERBB2	223	2.58087	erb-b2 receptor tyrosine kinase 2	0	0	0
TSC22D3	224	2.58064	TSC22 domain family, member 3	0	0	0
SERPINE1	225	2.57936	serpin peptidase inhibitor, clade E (nexin, plasminogen activator inhibitor type 1), member 1	0	0	0
PHF20	226	2.57757	PHD finger protein 20	0	0	0
CPSF6	227	2.5764	cleavage and polyadenylation specific factor 6, 68kDa	0	0	0
PRKACA	228	2.5762	protein kinase, cAMP-dependent, catalytic, alpha	0	0	0
LAS1L	229	2.57405	LAS1-like (S. cerevisiae)	0	0	0
ELF1	230	2.57211	E74-like factor 1 (ets domain transcription factor)	0	0	0
FYN	231	2.57012	FYN proto-oncogene, Src family tyrosine kinase	0	0	0
FOXO1	232	2.56845	forkhead box O1	0	0	0
GPAM	233	2.56828	glycerol-3-phosphate acyltransferase, mitochondrial	0	0	0
HMGA1	234	2.56756	high mobility group AT-hook 1	0	0	0
NR0B2	235	2.56634	nuclear receptor subfamily 0, group B, member 2	0	0	0
APH1B	236	2.55869	APH1B gamma secretase subunit	0	0	0
TLR5	237	2.55568	toll-like receptor 5	0	0	0
PSEN2	238	2.55127	presenilin 2	0	0	0
RUVBL2	239	2.55089	RuvB-like AAA ATPase 2	0	0	0
CSNK2A1	240	2.54696	casein kinase 2, alpha 1 polypeptide	0	0	0
STAT6	241	2.54506	signal transducer and activator of transcription 6, interleukin-4 induced	0	0	0
AR	242	2.54275	androgen receptor	0	0	0
MXD1	243	2.54063	MAX dimerization protein 1	0	0	0
ID2	244	2.53851	inhibitor of DNA binding 2, dominant negative helix-loop-helix protein	0	0	0
CEBPD	245	2.53842	CCAAT/enhancer binding protein (C/EBP), delta	0	0	0
CCNB1	246	2.53518	cyclin B1	0	0	0
ITGB2	247	2.53088	integrin, beta 2 (complement component 3 receptor 3 and 4 subunit)	0	0	0
MAP3K7	248	2.52861	mitogen-activated protein kinase kinase kinase 7	0	0	0
NCSTN	249	2.52496	nicastrin	0	0	0
LMX1B	250	2.52174	LIM homeobox transcription factor 1, beta	0	0	0
EPO	251	2.52066	erythropoietin	0	0	0
BAX	252	2.51629	BCL2-associated X protein	0	0	0
PFKM	253	2.51336	phosphofructokinase, muscle	0	0	0
PIAS2	254	2.51323	protein inhibitor of activated STAT, 2	0	0	0
SPI1	255	2.51142	Spi-1 proto-oncogene	0	0	0
CDKN1A	256	2.50804	cyclin-dependent kinase inhibitor 1A (p21, Cip1)	0	0	0
PSENEN	257	2.50701	presenilin enhancer gamma secretase subunit	0	0	0
PDGFRB	258	2.50622	platelet-derived growth factor receptor, beta polypeptide	0	0	0
GADD45A	259	2.50235	growth arrest and DNA-damage-inducible, alpha	0	0	0
ITGB4	260	2.50149	integrin, beta 4	0	0	0
NCOR1	261	2.50015	nuclear receptor corepressor 1	0	0	0
SKP2	262	2.49776	S-phase kinase-associated protein 2, E3 ubiquitin protein ligase	0	0	0
CDKN1B	263	2.49683	cyclin-dependent kinase inhibitor 1B (p27, Kip1)	0	0	0
RCC1	264	2.49586	regulator of chromosome condensation 1	0	0	0
SMAD2	265	2.49581	SMAD family member 2	0	0	0
AURKA	266	2.49454	aurora kinase A	0	0	0
CASP8	267	2.49202	caspase 8, apoptosis-related cysteine peptidase	0	0	0
ITGA6	268	2.491	integrin, alpha 6	0	0	0
SENP3	269	2.49079	SUMO1/sentrin/SMT3 specific peptidase 3	0	0	0
FOXO3	270	2.48928	forkhead box O3	0	0	0
TK1	271	2.48762	thymidine kinase 1, soluble	0	0	0
APP	272	2.48682	amyloid beta (A4) precursor protein	0	0	0
TJP2	273	2.48588	tight junction protein 2	0	0	0
SMURF1	274	2.48578	SMAD specific E3 ubiquitin protein ligase 1	0	0	0
PSMA4	275	2.48459	proteasome (prosome, macropain) subunit, alpha type, 4	0	0	0
HIST1H2AE	276	2.48365	histone cluster 1, H2ae	0	0	0
CHD8	277	2.48223	chromodomain helicase DNA binding protein 8	0	0	0
PRKACB	278	2.4736	protein kinase, cAMP-dependent, catalytic, beta	0	0	0
HCFC1	279	2.46665	host cell factor C1	0	0	0
DDIT3	280	2.46457	DNA-damage-inducible transcript 3	0	0	0
NPM1	281	2.46432	nucleophosmin (nucleolar phosphoprotein B23, numatrin)	0	0	0
RPS3	282	2.46244	ribosomal protein S3	0	0	0
HMGCS2	283	2.46238	3-hydroxy-3-methylglutaryl-CoA synthase 2 (mitochondrial)	0	0	0
JAK3	284	2.45762	Janus kinase 3	0	0	0
FTH1	285	2.45751	ferritin, heavy polypeptide 1	0	0	0
CREB1	286	2.45591	cAMP responsive element binding protein 1	0	0	0
PRKCI	287	2.45019	protein kinase C, iota	0	0	0
TLR2	288	2.44389	toll-like receptor 2	0	0	0
TRADD	289	2.4438	TNFRSF1A-associated via death domain	0	0	0
GSK3A	290	2.44068	glycogen synthase kinase 3 alpha	0	0	0
RNF2	291	2.43897	ring finger protein 2	0	0	0
MEN1	292	2.43811	multiple endocrine neoplasia I	0	0	0
CDC25A	293	2.43729	cell division cycle 25A	0	0	0
PTPN11	294	2.43244	protein tyrosine phosphatase, non-receptor type 11	0	0	0
NCL	295	2.42186	nucleolin	0	0	0
CDK4	296	2.42117	cyclin-dependent kinase 4	0	0	0
TAB3	297	2.42086	TGF-beta activated kinase 1/MAP3K7 binding protein 3	0	0	0
BCL2A1	298	2.42051	BCL2-related protein A1	0	0	0
ITGAM	299	2.41887	integrin, alpha M (complement component 3 receptor 3 subunit)	0	0	0
NFKBIE	300	2.41587	nuclear factor of kappa light polypeptide gene enhancer in B-cells inhibitor, epsilon	0	0	0
H3F3A	301	2.4144	H3 histone, family 3A	0	0	0
KANSL1	302	2.41401	KAT8 regulatory NSL complex subunit 1	0	0	0
IL18	303	2.41187	interleukin 18	0	0	0
MAPK8	304	2.40853	mitogen-activated protein kinase 8	0	0	0
CEBPB	305	2.40744	CCAAT/enhancer binding protein (C/EBP), beta	0	0	0
AXIN1	306	2.40629	axin 1	0	0	0
UBE2E1	307	2.40421	ubiquitin-conjugating enzyme E2E 1	0	0	0
TFRC	308	2.40289	transferrin receptor	0	0	0
DLG5	309	2.40251	discs, large homolog 5 (Drosophila)	0	0	0
NR2F1	310	2.40218	nuclear receptor subfamily 2, group F, member 1	0	0	0
RAC3	311	2.40184	ras-related C3 botulinum toxin substrate 3 (rho family, small GTP binding protein Rac3)	0	0	0
FOXJ1	312	2.39965	forkhead box J1	0	0	0
NFYC	313	2.39941	nuclear transcription factor Y, gamma	0	0	0
BIRC5	314	2.39842	baculoviral IAP repeat containing 5	0	0	0
PPP2CB	315	2.39708	protein phosphatase 2, catalytic subunit, beta isozyme	0	0	0
ARRB2	316	2.39689	arrestin, beta 2	0	0	0
TEX10	317	2.39642	testis expressed 10	0	0	0
DNMT3A	318	2.39377	DNA (cytosine-5-)-methyltransferase 3 alpha	0	0	0
WDR5	319	2.39355	WD repeat domain 5	0	0	0
CXCL8	320	2.3933	chemokine (C-X-C motif) ligand 8	0	0	0
RPS6KA5	321	2.39215	ribosomal protein S6 kinase, 90kDa, polypeptide 5	0	0	0
MAP3K8	322	2.39071	mitogen-activated protein kinase kinase kinase 8	0	0	0
NBN	323	2.38984	nibrin	0	0	0
IL18RAP	324	2.38891	interleukin 18 receptor accessory protein	0	0	0
BCL6	325	2.38888	B-cell CLL/lymphoma 6	0	0	0
IL1R1	326	2.3888	interleukin 1 receptor, type I	0	0	0
SHMT1	327	2.38803	serine hydroxymethyltransferase 1 (soluble)	0	0	0
CDKN2B	328	2.38642	cyclin-dependent kinase inhibitor 2B (p15, inhibits CDK4)	0	0	0
NR3C1	329	2.38317	nuclear receptor subfamily 3, group C, member 1 (glucocorticoid receptor)	0	0	0
TXN	330	2.38304	thioredoxin	0	0	0
IL18R1	331	2.38217	interleukin 18 receptor 1	0	0	0
EP400	332	2.37993	E1A binding protein p400	0	0	0
MAP2K1	333	2.37772	mitogen-activated protein kinase kinase 1	0	0	0
MTA1	334	2.3773	metastasis associated 1	0	0	0
DOK3	335	2.37688	docking protein 3	0	6	0
RBBP7	336	2.37537	retinoblastoma binding protein 7	0	0	0
SIN3B	337	2.37513	SIN3 transcription regulator family member B	0	0	0
DHX9	338	2.37403	DEAH (Asp-Glu-Ala-His) box helicase 9	0	0	0
ZFP36L1	339	2.374	ZFP36 ring finger protein-like 1	0	0	0
PRKACG	340	2.36744	protein kinase, cAMP-dependent, catalytic, gamma	0	0	0
HIVEP1	341	2.36442	human immunodeficiency virus type I enhancer binding protein 1	0	0	0
RBBP5	342	2.3629	retinoblastoma binding protein 5	0	0	0
TRAF5	343	2.35916	TNF receptor-associated factor 5	0	0	0
ERBB3	344	2.35799	erb-b2 receptor tyrosine kinase 3	0	0	0
KLF5	345	2.35765	Kruppel-like factor 5 (intestinal)	0	0	0
PPARA	346	2.35247	peroxisome proliferator-activated receptor alpha	0	0	0
TAF9	347	2.3524	TAF9 RNA polymerase II, TATA box binding protein (TBP)-associated factor, 32kDa	0	0	0
CDK9	348	2.35201	cyclin-dependent kinase 9	0	0	0
IL1B	349	2.34948	interleukin 1, beta	0	0	0
MAD1L1	350	2.34922	MAD1 mitotic arrest deficient-like 1 (yeast)	0	0	1
ACTN4	351	2.34474	actinin, alpha 4	0	0	0
BRCA1	352	2.34448	breast cancer 1, early onset	0	0	0
MAPK12	353	2.34285	mitogen-activated protein kinase 12	0	0	0
PPP2R1B	354	2.34092	protein phosphatase 2, regulatory subunit A, beta	0	1	0
NCF1	355	2.33945	neutrophil cytosolic factor 1	0	0	0
KAT8	356	2.33936	K(lysine) acetyltransferase 8	0	0	0
PRDX3	357	2.33854	peroxiredoxin 3	0	0	0
CCNE2	358	2.33476	cyclin E2	0	0	0
NOTCH1	359	2.33249	notch 1	0	0	0
LPAR1	360	2.33241	lysophosphatidic acid receptor 1	0	0	0
TAF1	361	2.33174	TAF1 RNA polymerase II, TATA box binding protein (TBP)-associated factor, 250kDa	0	0	0
ATF1	362	2.32904	activating transcription factor 1	0	0	0
STAT4	363	2.32823	signal transducer and activator of transcription 4	0	0	0
TAF6	364	2.32735	TAF6 RNA polymerase II, TATA box binding protein (TBP)-associated factor, 80kDa	0	0	0
RET	365	2.32734	ret proto-oncogene	0	0	0
LMAN2	366	2.32595	lectin, mannose-binding 2	1	0	0
MCRS1	367	2.32218	microspherule protein 1	0	0	0
TPM1	368	2.32126	tropomyosin 1 (alpha)	0	0	0
HDAC4	369	2.31697	histone deacetylase 4	0	0	0
RUVBL1	370	2.31496	RuvB-like AAA ATPase 1	0	0	0
RBX1	371	2.31491	ring-box 1, E3 ubiquitin protein ligase	0	0	0
CDC27	372	2.31416	cell division cycle 27	0	0	0
ACTL6A	373	2.31399	actin-like 6A	0	0	0
SIRT1	374	2.31345	sirtuin 1	0	0	0
PPP2R5A	375	2.31216	protein phosphatase 2, regulatory subunit B', alpha	0	0	0
RABGEF1	376	2.31054	RAB guanine nucleotide exchange factor (GEF) 1	0	0	0
WNT5A	377	2.31051	wingless-type MMTV integration site family, member 5A	0	0	0
LPAR2	378	2.30787	lysophosphatidic acid receptor 2	0	0	0
ANGPT1	379	2.30367	angiopoietin 1	0	0	0
MSH2	380	2.30194	mutS homolog 2	0	0	0
PAK2	381	2.3012	p21 protein (Cdc42/Rac)-activated kinase 2	0	0	0
LPAR3	382	2.30029	lysophosphatidic acid receptor 3	0	0	0
ANAPC11	383	2.29906	anaphase promoting complex subunit 11	0	0	0
DKK1	384	2.29744	dickkopf WNT signaling pathway inhibitor 1	0	0	0
CCL4	385	2.29732	chemokine (C-C motif) ligand 4	0	0	0
CCND2	386	2.29662	cyclin D2	0	0	0
ACTN1	387	2.29614	actinin, alpha 1	0	0	0
BMI1	388	2.29602	BMI1 proto-oncogene, polycomb ring finger	0	0	0
NFYB	389	2.29562	nuclear transcription factor Y, beta	0	0	0
CCL3	390	2.29523	chemokine (C-C motif) ligand 3	0	0	0
PARP1	391	2.29461	poly (ADP-ribose) polymerase 1	0	0	0
ANAPC7	392	2.29383	anaphase promoting complex subunit 7	0	0	0
SUPT7L	393	2.29347	suppressor of Ty 7 (S. cerevisiae)-like	0	0	0
NFYA	394	2.29306	nuclear transcription factor Y, alpha	0	0	0
RBBP4	395	2.28796	retinoblastoma binding protein 4	0	0	0
ANAPC4	396	2.28714	anaphase promoting complex subunit 4	0	0	0
ANAPC1	397	2.2856	anaphase promoting complex subunit 1	0	0	0
MAPK13	398	2.28479	mitogen-activated protein kinase 13	0	0	0
TAF7	399	2.28364	TAF7 RNA polymerase II, TATA box binding protein (TBP)-associated factor, 55kDa	0	0	0
CDC16	400	2.28353	cell division cycle 16	0	0	0
PPP2R1A	401	2.28238	protein phosphatase 2, regulatory subunit A, alpha	0	0	0
ANAPC10	402	2.28216	anaphase promoting complex subunit 10	0	0	0
HDAC5	403	2.28111	histone deacetylase 5	0	0	0
EIF2S1	404	2.2798	eukaryotic translation initiation factor 2, subunit 1 alpha, 35kDa	0	0	0
ANAPC2	405	2.27896	anaphase promoting complex subunit 2	0	0	0
CDC26	406	2.27809	cell division cycle 26	0	0	0
SELE	407	2.2771	selectin E	0	0	0
CDC23	408	2.27661	cell division cycle 23	0	0	0
UBE2C	409	2.27644	ubiquitin-conjugating enzyme E2C	0	0	0
CCNE1	410	2.27541	cyclin E1	0	0	0
PARK7	411	2.27459	parkinson protein 7	0	0	0
E2F6	412	2.27424	E2F transcription factor 6	0	0	0
FOSL1	413	2.27247	FOS-like antigen 1	0	0	0
ANAPC5	414	2.27001	anaphase promoting complex subunit 5	0	0	0
EIF4E	415	2.26735	eukaryotic translation initiation factor 4E	0	0	0
TANK	416	2.26372	TRAF family member-associated NFKB activator	0	0	0
NME2	417	2.26368	NME/NM23 nucleoside diphosphate kinase 2	0	0	0
HIF1A	418	2.25835	hypoxia inducible factor 1, alpha subunit (basic helix-loop-helix transcription factor)	0	0	0
IL12A	419	2.25242	interleukin 12A	0	0	0
PHLPP1	420	2.25077	PH domain and leucine rich repeat protein phosphatase 1	0	0	0
EIF4G1	421	2.24992	eukaryotic translation initiation factor 4 gamma, 1	0	0	0
MAVS	422	2.24546	mitochondrial antiviral signaling protein	0	0	0
PHLPP2	423	2.24437	PH domain and leucine rich repeat protein phosphatase 2	0	0	0
BRMS1L	424	2.24431	breast cancer metastasis-suppressor 1-like	0	0	0
DDX58	425	2.24083	DEAD (Asp-Glu-Ala-Asp) box polypeptide 58	0	0	0
E2F3	426	2.23548	E2F transcription factor 3	0	0	0
YWHAE	427	2.2328	tyrosine 3-monooxygenase/tryptophan 5-monooxygenase activation protein, epsilon	0	0	0
SAA1	428	2.23214	serum amyloid A1	0	0	0
IRS1	429	2.22897	insulin receptor substrate 1	0	0	0
ICAM1	430	2.22797	intercellular adhesion molecule 1	0	0	0
PLAU	431	2.22779	plasminogen activator, urokinase	0	0	0
EEA1	432	2.22618	early endosome antigen 1	0	0	0
PCNA	433	2.22572	proliferating cell nuclear antigen	0	0	0
SAP18	434	2.22163	Sin3A-associated protein, 18kDa	0	0	0
COL1A2	435	2.21975	collagen, type I, alpha 2	0	0	0
PPP1CA	436	2.21959	protein phosphatase 1, catalytic subunit, alpha isozyme	0	0	0
TPM2	437	2.21557	tropomyosin 2 (beta)	0	0	0
SFRP1	438	2.21395	secreted frizzled-related protein 1	0	0	0
BRMS1	439	2.21241	breast cancer metastasis suppressor 1	0	0	0
BIRC2	440	2.21108	baculoviral IAP repeat containing 2	0	0	0
TMEM173	441	2.21096	transmembrane protein 173	0	0	0
ABI2	442	2.20871	abl-interactor 2	0	0	0
UBTF	443	2.20834	upstream binding transcription factor, RNA polymerase I	0	0	0
CCL4L2	444	2.20827	chemokine (C-C motif) ligand 4-like 2	0	0	0
CEBPA	445	2.2078	CCAAT/enhancer binding protein (C/EBP), alpha	0	0	0
ACTN2	446	2.20754	actinin, alpha 2	0	0	0
ODC1	447	2.20296	ornithine decarboxylase 1	0	0	0
SUPT3H	448	2.20098	suppressor of Ty 3 homolog (S. cerevisiae)	0	0	0
TEK	449	2.20008	TEK tyrosine kinase, endothelial	0	0	0
CCL5	450	2.19501	chemokine (C-C motif) ligand 5	0	0	0
PPP2R2A	451	2.19365	protein phosphatase 2, regulatory subunit B, alpha	0	0	0
ATM	452	2.19324	ATM serine/threonine kinase	0	0	0
PIK3CG	453	2.19175	phosphatidylinositol-4,5-bisphosphate 3-kinase, catalytic subunit gamma	0	0	0
SHC1	454	2.18562	SHC (Src homology 2 domain containing) transforming protein 1	0	0	0
PPP2R2C	455	2.18083	protein phosphatase 2, regulatory subunit B, gamma	0	0	0
MAP2K4	456	2.17957	mitogen-activated protein kinase kinase 4	0	0	0
NCOA1	457	2.17828	nuclear receptor coactivator 1	0	0	0
RHOA	458	2.1779	ras homolog family member A	0	0	0
IRF1	459	2.17283	interferon regulatory factor 1	0	0	0
NMRAL1	460	2.17043	NmrA-like family domain containing 1	0	0	0
NLRP4	461	2.16997	NLR family, pyrin domain containing 4	0	0	0
SLC25A6	462	2.16685	solute carrier family 25 (mitochondrial carrier; adenine nucleotide translocator), member 6	0	0	0
FRS2	463	2.166	fibroblast growth factor receptor substrate 2	0	0	0
CBL	464	2.16593	Cbl proto-oncogene, E3 ubiquitin protein ligase	0	0	0
TRIM56	465	2.16527	tripartite motif containing 56	0	0	0
KLF4	466	2.16326	Kruppel-like factor 4 (gut)	0	0	0
ACACA	467	2.16322	acetyl-CoA carboxylase alpha	0	0	0
CDK1	468	2.16225	cyclin-dependent kinase 1	0	0	0
SAP30	469	2.1586	Sin3A-associated protein, 30kDa	0	0	0
TAF10	470	2.15852	TAF10 RNA polymerase II, TATA box binding protein (TBP)-associated factor, 30kDa	0	0	0
ZFP36	471	2.15562	ZFP36 ring finger protein	0	0	0
EIF3D	472	2.15513	eukaryotic translation initiation factor 3, subunit D	0	0	0
CASP1	473	2.15491	caspase 1, apoptosis-related cysteine peptidase	0	0	0
RPL11	474	2.15391	ribosomal protein L11	0	0	0
DDX41	475	2.15295	DEAD (Asp-Glu-Ala-Asp) box polypeptide 41	0	1	0
MDM2	476	2.1492	MDM2 proto-oncogene, E3 ubiquitin protein ligase	0	0	0
PXN	477	2.14883	paxillin	0	0	0
OTUB2	478	2.14846	OTU deubiquitinase, ubiquitin aldehyde binding 2	0	0	0
PLCG1	479	2.14744	phospholipase C, gamma 1	0	0	0
EGF	480	2.14375	epidermal growth factor	0	0	0
TLR9	481	2.14286	toll-like receptor 9	0	0	0
IRF3	482	2.14274	interferon regulatory factor 3	0	0	0
PPARG	483	2.1389	peroxisome proliferator-activated receptor gamma	0	0	0
ACACB	484	2.13889	acetyl-CoA carboxylase beta	0	0	0
MAP4K4	485	2.13324	mitogen-activated protein kinase kinase kinase kinase 4	0	0	0
PPP2R2B	486	2.12834	protein phosphatase 2, regulatory subunit B, beta	0	0	0
PIK3CB	487	2.12282	phosphatidylinositol-4,5-bisphosphate 3-kinase, catalytic subunit beta	0	0	0
IRF2	488	2.11824	interferon regulatory factor 2	0	0	0
KCTD5	489	2.11002	potassium channel tetramerization domain containing 5	0	0	0
TAF4B	490	2.10544	TAF4b RNA polymerase II, TATA box binding protein (TBP)-associated factor, 105kDa	0	0	0
TAF4	491	2.10517	TAF4 RNA polymerase II, TATA box binding protein (TBP)-associated factor, 135kDa	0	0	0
PLEKHO1	492	2.09941	pleckstrin homology domain containing, family O member 1	0	0	0
SRF	493	2.097	serum response factor (c-fos serum response element-binding transcription factor)	0	0	0
SOS1	494	2.08369	son of sevenless homolog 1 (Drosophila)	0	0	0
TRRAP	495	2.07842	transformation/transcription domain-associated protein	0	0	0
TAF12	496	2.07669	TAF12 RNA polymerase II, TATA box binding protein (TBP)-associated factor, 20kDa	0	0	0
TRAF3IP2	497	2.0756	TRAF3 interacting protein 2	0	0	0
YES1	498	2.07453	YES proto-oncogene 1, Src family tyrosine kinase	0	0	0
VHL	499	2.07396	von Hippel-Lindau tumor suppressor, E3 ubiquitin protein ligase	0	0	0
GFRA1	500	2.07391	GDNF family receptor alpha 1	0	0	0
TRIM21	501	2.07307	tripartite motif containing 21	0	0	0
BECN1	502	2.07288	beclin 1, autophagy related	0	0	0
ABHD17A	503	2.06741	abhydrolase domain containing 17A	0	0	0
ABHD17B	503	2.06741	abhydrolase domain containing 17B	0	0	0
ABHD17C	503	2.06741	abhydrolase domain containing 17C	0	0	0
ABHD2	503	2.06741	abhydrolase domain containing 2	0	0	0
ABHD3	503	2.06741	abhydrolase domain containing 3	0	0	0
ABHD4	503	2.06741	abhydrolase domain containing 4	0	0	0
ACBD5	503	2.06741	acyl-CoA binding domain containing 5	0	0	0
ACBD6	503	2.06741	acyl-CoA binding domain containing 6	0	0	0
ACOT9	503	2.06741	acyl-CoA thioesterase 9	0	0	0
ACSF3	503	2.06741	acyl-CoA synthetase family member 3	0	0	0
ADAT1	503	2.06741	adenosine deaminase, tRNA-specific 1	0	0	0
ALKBH2	503	2.06741	alkB, alkylation repair homolog 2 (E. coli)	0	0	0
ANKIB1	503	2.06741	ankyrin repeat and IBR domain containing 1	0	0	0
ANKRD13A	503	2.06741	ankyrin repeat domain 13A	0	0	0
ANKRD13B	503	2.06741	ankyrin repeat domain 13B	0	0	0
ANKRD13D	503	2.06741	ankyrin repeat domain 13 family, member D	0	0	0
ANKRD46	503	2.06741	ankyrin repeat domain 46	0	0	0
ANO10	503	2.06741	anoctamin 10	0	0	0
ANO6	503	2.06741	anoctamin 6	0	0	0
ANXA5	503	2.06741	annexin A5	0	0	0
APMAP	503	2.06741	adipocyte plasma membrane associated protein	0	0	0
APOBEC3B	503	2.06741	apolipoprotein B mRNA editing enzyme, catalytic polypeptide-like 3B	0	0	0
APOBEC3C	503	2.06741	apolipoprotein B mRNA editing enzyme, catalytic polypeptide-like 3C	0	0	0
APOL2	503	2.06741	apolipoprotein L, 2	0	0	0
ARHGEF40	503	2.06741	Rho guanine nucleotide exchange factor (GEF) 40	0	0	0
ARL15	503	2.06741	ADP-ribosylation factor-like 15	0	0	0
ARL4C	503	2.06741	ADP-ribosylation factor-like 4C	0	0	0
ARL5B	503	2.06741	ADP-ribosylation factor-like 5B	0	0	0
ARMC6	503	2.06741	armadillo repeat containing 6	0	0	0
ARMT1	503	2.06741	acidic residue methyltransferase 1	0	0	0
ASCC1	503	2.06741	activating signal cointegrator 1 complex subunit 1	0	0	0
ATL2	503	2.06741	atlastin GTPase 2	0	0	0
ATL3	503	2.06741	atlastin GTPase 3	0	0	0
ATP13A3	503	2.06741	ATPase type 13A3	0	0	0
BASP1	503	2.06741	brain abundant, membrane attached signal protein 1	0	0	0
BFAR	503	2.06741	bifunctional apoptosis regulator	0	0	0
BOD1	503	2.06741	biorientation of chromosomes in cell division 1	0	0	0
BOD1L1	503	2.06741	biorientation of chromosomes in cell division 1-like 1	0	0	0
BTBD10	503	2.06741	BTB (POZ) domain containing 10	0	0	0
BTBD3	503	2.06741	BTB (POZ) domain containing 3	0	0	0
BZW2	503	2.06741	basic leucine zipper and W2 domains 2	0	0	0
C11orf54	503	2.06741	chromosome 11 open reading frame 54	0	0	0
C12orf29	503	2.06741	chromosome 12 open reading frame 29	0	0	0
C12orf4	503	2.06741	chromosome 12 open reading frame 4	0	0	0
C15orf39	503	2.06741	chromosome 15 open reading frame 39	0	0	0
C1orf43	503	2.06741	chromosome 1 open reading frame 43	0	0	0
C1orf52	503	2.06741	chromosome 1 open reading frame 52	0	0	0
C3orf38	503	2.06741	chromosome 3 open reading frame 38	0	0	0
C5orf15	503	2.06741	chromosome 5 open reading frame 15	0	0	0
C5orf22	503	2.06741	chromosome 5 open reading frame 22	0	0	0
C6orf106	503	2.06741	chromosome 6 open reading frame 106	0	0	0
C8orf59	503	2.06741	chromosome 8 open reading frame 59	0	0	0
CBR1	503	2.06741	carbonyl reductase 1	0	0	0
CBWD1	503	2.06741	COBW domain containing 1	0	0	0
CBWD5	503	2.06741	COBW domain containing 5	0	0	0
CBWD6	503	2.06741	COBW domain containing 6	0	0	0
CCDC138	503	2.06741	coiled-coil domain containing 138	0	0	0
CCDC43	503	2.06741	coiled-coil domain containing 43	0	0	0
CCDC58	503	2.06741	coiled-coil domain containing 58	0	0	0
CDIP1	503	2.06741	cell death-inducing p53 target 1	0	0	0
CDKAL1	503	2.06741	CDK5 regulatory subunit associated protein 1-like 1	0	0	0
CEP295	503	2.06741	centrosomal protein 295kDa	0	0	0
CFAP36	503	2.06741	cilia and flagella associated protein 36	0	0	0
CHIC1	503	2.06741	cysteine-rich hydrophobic domain 1	0	0	0
CHIC2	503	2.06741	cysteine-rich hydrophobic domain 2	0	0	0
CKAP2	503	2.06741	cytoskeleton associated protein 2	0	0	0
CKLF	503	2.06741	chemokine-like factor	0	0	0
CLCC1	503	2.06741	chloride channel CLIC-like 1	0	0	0
CLDND1	503	2.06741	claudin domain containing 1	0	0	0
CLEC16A	503	2.06741	C-type lectin domain family 16, member A	0	0	0
CLIP4	503	2.06741	CAP-GLY domain containing linker protein family, member 4	0	0	0
CLPTM1	503	2.06741	cleft lip and palate associated transmembrane protein 1	0	0	0
CLPTM1L	503	2.06741	CLPTM1-like	0	0	0
CMTR1	503	2.06741	cap methyltransferase 1	0	0	0
CMTR2	503	2.06741	cap methyltransferase 2	0	0	0
CNNM2	503	2.06741	cyclin and CBS domain divalent metal cation transport mediator 2	0	0	0
CNNM3	503	2.06741	cyclin and CBS domain divalent metal cation transport mediator 3	0	0	0
CNTROB	503	2.06741	centrobin, centrosomal BRCA2 interacting protein	0	0	0
COX7A2	503	2.06741	cytochrome c oxidase subunit VIIa polypeptide 2 (liver)	0	0	0
CPD	503	2.06741	carboxypeptidase D	0	0	0
CPNE8	503	2.06741	copine VIII	0	0	0
CUTC	503	2.06741	cutC copper transporter	0	0	0
CYB561	503	2.06741	cytochrome b561	0	0	0
CYB5B	503	2.06741	cytochrome b5 type B (outer mitochondrial membrane)	0	0	0
DCAKD	503	2.06741	dephospho-CoA kinase domain containing	0	0	0
DCBLD2	503	2.06741	discoidin, CUB and LCCL domain containing 2	0	0	0
DDTL	503	2.06741	D-dopachrome tautomerase-like	0	0	0
DESI1	503	2.06741	desumoylating isopeptidase 1	0	0	0
DHRS1	503	2.06741	dehydrogenase/reductase (SDR family) member 1	0	0	0
DHRS7	503	2.06741	dehydrogenase/reductase (SDR family) member 7	0	0	0
DIP2B	503	2.06741	DIP2 disco-interacting protein 2 homolog B (Drosophila)	0	0	0
DNAAF5	503	2.06741	dynein, axonemal, assembly factor 5	0	0	0
DNPEP	503	2.06741	aspartyl aminopeptidase	0	0	0
DPH6	503	2.06741	diphthamine biosynthesis 6	0	0	0
DPP7	503	2.06741	dipeptidyl-peptidase 7	0	0	0
DPP9	503	2.06741	dipeptidyl-peptidase 9	0	0	0
EDRF1	503	2.06741	erythroid differentiation regulatory factor 1	0	0	0
EFHD2	503	2.06741	EF-hand domain family, member D2	0	0	0
EFR3A	503	2.06741	EFR3 homolog A (S. cerevisiae)	0	0	0
ELMOD2	503	2.06741	ELMO/CED-12 domain containing 2	0	0	0
EML3	503	2.06741	echinoderm microtubule associated protein like 3	0	0	0
ESYT1	503	2.06741	extended synaptotagmin-like protein 1	0	0	0
ESYT2	503	2.06741	extended synaptotagmin-like protein 2	0	0	0
FAM111A	503	2.06741	family with sequence similarity 111, member A	0	0	0
FAM111B	503	2.06741	family with sequence similarity 111, member B	0	0	0
FAM120A	503	2.06741	family with sequence similarity 120A	0	0	0
FAM136A	503	2.06741	family with sequence similarity 136, member A	0	0	0
FAM177A1	503	2.06741	family with sequence similarity 177, member A1	0	0	0
FAM192A	503	2.06741	family with sequence similarity 192, member A	0	0	0
FAM49B	503	2.06741	family with sequence similarity 49, member B	0	0	0
FAM91A1	503	2.06741	family with sequence similarity 91, member A1	0	0	0
FBXO21	503	2.06741	F-box protein 21	0	0	0
FLVCR1	503	2.06741	feline leukemia virus subgroup C cellular receptor 1	0	0	0
FNDC3B	503	2.06741	fibronectin type III domain containing 3B	0	0	0
FOCAD	503	2.06741	focadhesin	0	0	0
FOXRED1	503	2.06741	FAD-dependent oxidoreductase domain containing 1	0	0	0
FRMD8	503	2.06741	FERM domain containing 8	0	0	0
FTO	503	2.06741	fat mass and obesity associated	0	0	0
GAPVD1	503	2.06741	GTPase activating protein and VPS9 domains 1	0	0	0
GDAP2	503	2.06741	ganglioside induced differentiation associated protein 2	0	0	0
GDPD1	503	2.06741	glycerophosphodiester phosphodiesterase domain containing 1	0	0	0
GINM1	503	2.06741	glycoprotein integral membrane 1	0	0	0
GLOD4	503	2.06741	glyoxalase domain containing 4	0	0	0
GLTP	503	2.06741	glycolipid transfer protein	0	0	0
GMFB	503	2.06741	glia maturation factor, beta	0	0	0
GPR108	503	2.06741	G protein-coupled receptor 108	0	0	0
GPRC5A	503	2.06741	G protein-coupled receptor, class C, group 5, member A	0	0	0
GRAMD1A	503	2.06741	GRAM domain containing 1A	0	0	0
GRSF1	503	2.06741	G-rich RNA sequence binding factor 1	0	0	0
GSDMD	503	2.06741	gasdermin D	0	0	0
HEATR6	503	2.06741	HEAT repeat containing 6	0	0	0
HECTD3	503	2.06741	HECT domain containing E3 ubiquitin protein ligase 3	0	0	0
HERC4	503	2.06741	HECT and RLD domain containing E3 ubiquitin protein ligase 4	0	0	0
HINT3	503	2.06741	histidine triad nucleotide binding protein 3	0	0	0
HMCES	503	2.06741	5-hydroxymethylcytosine (hmC) binding, ES cell-specific	0	0	0
HMGN3	503	2.06741	high mobility group nucleosomal binding domain 3	0	0	0
HNRNPLL	503	2.06741	heterogeneous nuclear ribonucleoprotein L-like	0	0	0
HSD17B11	503	2.06741	hydroxysteroid (17-beta) dehydrogenase 11	0	0	0
HTATIP2	503	2.06741	HIV-1 Tat interactive protein 2, 30kDa	0	0	0
IER2	503	2.06741	immediate early response 2	0	0	0
ITPRIP	503	2.06741	inositol 1,4,5-trisphosphate receptor interacting protein	0	0	0
JKAMP	503	2.06741	JNK1/MAPK8-associated membrane protein	0	0	0
JMJD4	503	2.06741	jumonji domain containing 4	0	0	0
KBTBD2	503	2.06741	kelch repeat and BTB (POZ) domain containing 2	0	0	0
KCMF1	503	2.06741	potassium channel modulatory factor 1	0	0	0
KCTD9	503	2.06741	potassium channel tetramerization domain containing 9	0	0	0
KHNYN	503	2.06741	KH and NYN domain containing	0	0	0
KIAA0100	503	2.06741	KIAA0100	0	0	0
KIAA0586	503	2.06741	KIAA0586	0	0	0
KIAA0753	503	2.06741	KIAA0753	0	0	0
KIAA1586	503	2.06741	KIAA1586	0	0	0
KIF1A	503	2.06741	kinesin family member 1A	0	0	0
KLHL26	503	2.06741	kelch-like family member 26	0	0	0
KRT15	503	2.06741	keratin 15, type I	0	0	0
KRT6B	503	2.06741	keratin 6B, type II	0	0	0
KRT6C	503	2.06741	keratin 6C, type II	0	0	0
KRT7	503	2.06741	keratin 7, type II	0	0	0
KRT71	503	2.06741	keratin 71, type II	0	0	0
KRT72	503	2.06741	keratin 72, type II	0	0	0
KRT73	503	2.06741	keratin 73, type II	0	0	0
KRT74	503	2.06741	keratin 74, type II	0	0	0
KRT75	503	2.06741	keratin 75, type II	0	0	0
KRT76	503	2.06741	keratin 76, type II	0	0	0
KRT78	503	2.06741	keratin 78, type II	0	0	0
LANCL2	503	2.06741	LanC lantibiotic synthetase component C-like 2 (bacterial)	0	0	0
LAPTM4A	503	2.06741	lysosomal protein transmembrane 4 alpha	0	0	0
LARP4	503	2.06741	La ribonucleoprotein domain family, member 4	0	0	0
LCMT2	503	2.06741	leucine carboxyl methyltransferase 2	0	0	0
LMF2	503	2.06741	lipase maturation factor 2	0	0	0
LPCAT3	503	2.06741	lysophosphatidylcholine acyltransferase 3	0	0	0
LRBA	503	2.06741	LPS-responsive vesicle trafficking, beach and anchor containing	0	0	0
LRRC20	503	2.06741	leucine rich repeat containing 20	0	0	0
LRRC41	503	2.06741	leucine rich repeat containing 41	0	0	0
LRRC42	503	2.06741	leucine rich repeat containing 42	0	0	0
LSR	503	2.06741	lipolysis stimulated lipoprotein receptor	0	0	0
LUZP1	503	2.06741	leucine zipper protein 1	0	0	0
MARC1	503	2.06741	mitochondrial amidoxime reducing component 1	0	0	0
MBLAC2	503	2.06741	metallo-beta-lactamase domain containing 2	0	0	0
METTL7A	503	2.06741	methyltransferase like 7A	0	0	0
MFAP3L	503	2.06741	microfibrillar-associated protein 3-like	0	0	0
MFSD1	503	2.06741	major facilitator superfamily domain containing 1	0	0	0
MKRN2	503	2.06741	makorin ring finger protein 2	0	0	0
MLLT11	503	2.06741	myeloid/lymphoid or mixed-lineage leukemia; translocated to, 11	0	0	0
MORC2	503	2.06741	MORC family CW-type zinc finger 2	0	0	0
MROH1	503	2.06741	maestro heat-like repeat family member 1	0	0	0
MSTO1	503	2.06741	misato 1, mitochondrial distribution and morphology regulator	0	0	0
MTCH2	503	2.06741	mitochondrial carrier 2	0	0	0
NAPEPLD	503	2.06741	N-acyl phosphatidylethanolamine phospholipase D	0	0	0
NBEA	503	2.06741	neurobeachin	0	0	0
NEIL3	503	2.06741	nei endonuclease VIII-like 3 (E. coli)	0	0	0
NEK7	503	2.06741	NIMA-related kinase 7	0	0	0
NFXL1	503	2.06741	nuclear transcription factor, X-box binding-like 1	0	0	0
NIPSNAP1	503	2.06741	nipsnap homolog 1 (C. elegans)	0	0	0
NOL7	503	2.06741	nucleolar protein 7, 27kDa	0	0	0
NQO2	503	2.06741	NAD(P)H dehydrogenase, quinone 2	0	0	0
NRDE2	503	2.06741	NRDE-2, necessary for RNA interference, domain containing	0	0	0
NRSN2	503	2.06741	neurensin 2	0	0	0
NT5DC1	503	2.06741	5'-nucleotidase domain containing 1	0	0	0
NUDT22	503	2.06741	nudix (nucleoside diphosphate linked moiety X)-type motif 22	0	0	0
OCIAD1	503	2.06741	OCIA domain containing 1	0	0	0
OGFR	503	2.06741	opioid growth factor receptor	0	0	0
OSBPL8	503	2.06741	oxysterol binding protein-like 8	0	0	0
OSTF1	503	2.06741	osteoclast stimulating factor 1	0	0	0
OTUD3	503	2.06741	OTU deubiquitinase 3	0	0	0
PAQR7	503	2.06741	progestin and adipoQ receptor family member VII	0	0	0
PBXIP1	503	2.06741	pre-B-cell leukemia homeobox interacting protein 1	0	0	0
PCBP3	503	2.06741	poly(rC) binding protein 3	0	0	0
PCYOX1	503	2.06741	prenylcysteine oxidase 1	0	0	0
PDXDC1	503	2.06741	pyridoxal-dependent decarboxylase domain containing 1	0	0	0
PHF14	503	2.06741	PHD finger protein 14	0	0	0
PHF6	503	2.06741	PHD finger protein 6	0	0	0
PIEZO1	503	2.06741	piezo-type mechanosensitive ion channel component 1	0	0	0
PITHD1	503	2.06741	PITH (C-terminal proteasome-interacting domain of thioredoxin-like) domain containing 1	0	0	0
PITPNB	503	2.06741	phosphatidylinositol transfer protein, beta	0	0	0
PLCXD1	503	2.06741	phosphatidylinositol-specific phospholipase C, X domain containing 1	0	0	0
PLEKHH3	503	2.06741	pleckstrin homology domain containing, family H (with MyTH4 domain) member 3	0	0	0
PM20D2	503	2.06741	peptidase M20 domain containing 2	0	0	0
PODXL2	503	2.06741	podocalyxin-like 2	0	0	0
POM121	503	2.06741	POM121 transmembrane nucleoporin	0	0	0
POM121C	503	2.06741	POM121 transmembrane nucleoporin C	0	0	0
PPP1R15B	503	2.06741	protein phosphatase 1, regulatory subunit 15B	0	0	0
PRR11	503	2.06741	proline rich 11	0	0	0
PTER	503	2.06741	phosphotriesterase related	0	0	0
PTOV1	503	2.06741	prostate tumor overexpressed 1	0	0	0
RABL3	503	2.06741	RAB, member of RAS oncogene family-like 3	0	0	0
RAI14	503	2.06741	retinoic acid induced 14	0	0	0
RALYL	503	2.06741	RALY RNA binding protein-like	0	0	0
RBM12	503	2.06741	RNA binding motif protein 12	0	0	0
RBM26	503	2.06741	RNA binding motif protein 26	0	0	0
RBM4B	503	2.06741	RNA binding motif protein 4B	0	0	0
RCCD1	503	2.06741	RCC1 domain containing 1	0	0	0
REEP3	503	2.06741	receptor accessory protein 3	0	0	0
REEP4	503	2.06741	receptor accessory protein 4	0	0	0
REXO2	503	2.06741	RNA exonuclease 2	0	0	0
RIOK3	503	2.06741	RIO kinase 3	0	0	0
RNF10	503	2.06741	ring finger protein 10	0	0	0
RNF149	503	2.06741	ring finger protein 149	0	0	0
RNF169	503	2.06741	ring finger protein 169	0	0	0
RNF213	503	2.06741	ring finger protein 213	0	0	0
RNF214	503	2.06741	ring finger protein 214	0	0	0
RNF219	503	2.06741	ring finger protein 219	0	0	0
RNPEP	503	2.06741	arginyl aminopeptidase (aminopeptidase B)	0	0	0
RPUSD1	503	2.06741	RNA pseudouridylate synthase domain containing 1	0	0	0
RSC1A1	503	2.06741	regulatory solute carrier protein, family 1, member 1	0	0	0
RSPRY1	503	2.06741	ring finger and SPRY domain containing 1	0	0	0
RTTN	503	2.06741	rotatin	0	0	0
SACS	503	2.06741	sacsin molecular chaperone	0	0	0
SCAMP4	503	2.06741	secretory carrier membrane protein 4	0	0	0
SCCPDH	503	2.06741	saccharopine dehydrogenase (putative)	0	0	0
SCRN1	503	2.06741	secernin 1	0	0	0
SERINC1	503	2.06741	serine incorporator 1	0	0	0
SH3BGRL3	503	2.06741	SH3 domain binding glutamate-rich protein like 3	0	0	0
SHPK	503	2.06741	sedoheptulokinase	0	0	0
SLC12A4	503	2.06741	solute carrier family 12 (potassium/chloride transporter), member 4	0	0	0
SLC12A7	503	2.06741	solute carrier family 12 (potassium/chloride transporter), member 7	0	0	0
SLC12A9	503	2.06741	solute carrier family 12, member 9	0	0	0
SLC15A4	503	2.06741	solute carrier family 15 (oligopeptide transporter), member 4	0	0	0
SLC19A1	503	2.06741	solute carrier family 19 (folate transporter), member 1	0	0	0
SLC20A2	503	2.06741	solute carrier family 20 (phosphate transporter), member 2	0	0	0
SLC29A1	503	2.06741	solute carrier family 29 (equilibrative nucleoside transporter), member 1	0	0	0
SLC29A2	503	2.06741	solute carrier family 29 (equilibrative nucleoside transporter), member 2	0	0	0
SLC2A3	503	2.06741	solute carrier family 2 (facilitated glucose transporter), member 3	0	0	0
SLC35C2	503	2.06741	solute carrier family 35 (GDP-fucose transporter), member C2	0	0	0
SLC35F2	503	2.06741	solute carrier family 35, member F2	0	0	0
SLC5A3	503	2.06741	solute carrier family 5 (sodium/myo-inositol cotransporter), member 3	0	0	0
SLC6A15	503	2.06741	solute carrier family 6 (neutral amino acid transporter), member 15	0	0	0
SLC6A6	503	2.06741	solute carrier family 6 (neurotransmitter transporter), member 6	0	0	0
SLC6A9	503	2.06741	solute carrier family 6 (neurotransmitter transporter, glycine), member 9	0	0	0
SLC7A2	503	2.06741	solute carrier family 7 (cationic amino acid transporter, y+ system), member 2	0	0	0
SLCO4A1	503	2.06741	solute carrier organic anion transporter family, member 4A1	0	0	0
SLFN5	503	2.06741	schlafen family member 5	0	0	0
SMAGP	503	2.06741	small cell adhesion glycoprotein	0	0	0
SMIM14	503	2.06741	small integral membrane protein 14	0	0	0
SNX14	503	2.06741	sorting nexin 14	0	0	0
SOGA1	503	2.06741	suppressor of glucose, autophagy associated 1	0	0	0
SPECC1L	503	2.06741	sperm antigen with calponin homology and coiled-coil domains 1-like	0	0	0
SPG11	503	2.06741	spastic paraplegia 11 (autosomal recessive)	0	0	0
SPRYD7	503	2.06741	SPRY domain containing 7	0	0	0
STARD4	503	2.06741	StAR-related lipid transfer (START) domain containing 4	0	0	0
STEAP2	503	2.06741	STEAP family member 2, metalloreductase	0	0	0
STMN3	503	2.06741	stathmin-like 3	0	0	0
SYNGR2	503	2.06741	synaptogyrin 2	0	0	0
TARBP1	503	2.06741	TAR (HIV-1) RNA binding protein 1	0	0	0
TARS2	503	2.06741	threonyl-tRNA synthetase 2, mitochondrial (putative)	0	0	0
TARSL2	503	2.06741	threonyl-tRNA synthetase-like 2	0	0	0
TBRG4	503	2.06741	transforming growth factor beta regulator 4	0	0	0
TM7SF3	503	2.06741	transmembrane 7 superfamily member 3	0	0	0
TM9SF3	503	2.06741	transmembrane 9 superfamily member 3	0	0	0
TM9SF4	503	2.06741	transmembrane 9 superfamily protein member 4	0	0	0
TMCO1	503	2.06741	transmembrane and coiled-coil domains 1	0	0	0
TMEM106B	503	2.06741	transmembrane protein 106B	0	0	0
TMEM109	503	2.06741	transmembrane protein 109	0	0	0
TMEM161A	503	2.06741	transmembrane protein 161A	0	0	0
TMEM165	503	2.06741	transmembrane protein 165	0	0	0
TMEM18	503	2.06741	transmembrane protein 18	0	0	0
TMEM192	503	2.06741	transmembrane protein 192	0	0	0
TMEM205	503	2.06741	transmembrane protein 205	0	0	0
TMEM209	503	2.06741	transmembrane protein 209	0	0	0
TMEM230	503	2.06741	transmembrane protein 230	0	0	0
TMEM248	503	2.06741	transmembrane protein 248	0	0	0
TMEM38B	503	2.06741	transmembrane protein 38B	0	0	0
TMEM45A	503	2.06741	transmembrane protein 45A	0	0	0
TMEM70	503	2.06741	transmembrane protein 70	0	0	0
TMEM87A	503	2.06741	transmembrane protein 87A	0	0	0
TMEM9B	503	2.06741	TMEM9 domain family, member B	0	0	0
TMSB10	503	2.06741	thymosin beta 10	0	0	0
TMUB2	503	2.06741	transmembrane and ubiquitin-like domain containing 2	0	0	0
TOR4A	503	2.06741	torsin family 4, member A	0	0	0
TRABD	503	2.06741	TraB domain containing	0	0	0
TRAFD1	503	2.06741	TRAF-type zinc finger domain containing 1	0	0	0
TRIM22	503	2.06741	tripartite motif containing 22	0	0	0
TRIM4	503	2.06741	tripartite motif containing 4	0	0	0
TRIM65	503	2.06741	tripartite motif containing 65	0	0	0
TSPAN6	503	2.06741	tetraspanin 6	0	0	0
TSR3	503	2.06741	TSR3, 20S rRNA accumulation, homolog (S. cerevisiae)	0	0	0
TTC3	503	2.06741	tetratricopeptide repeat domain 3	0	0	0
TTC39B	503	2.06741	tetratricopeptide repeat domain 39B	0	0	0
TTYH2	503	2.06741	tweety family member 2	0	0	0
UBTD1	503	2.06741	ubiquitin domain containing 1	0	0	0
UBTD2	503	2.06741	ubiquitin domain containing 2	0	0	0
URB1	503	2.06741	URB1 ribosome biogenesis 1 homolog (S. cerevisiae)	0	0	0
URB2	503	2.06741	URB2 ribosome biogenesis 2 homolog (S. cerevisiae)	0	0	0
URGCP	503	2.06741	upregulator of cell proliferation	0	0	0
VKORC1L1	503	2.06741	vitamin K epoxide reductase complex, subunit 1-like 1	0	0	0
WDR81	503	2.06741	WD repeat domain 81	0	0	0
XPR1	503	2.06741	xenotropic and polytropic retrovirus receptor 1	0	0	0
YY1AP1	503	2.06741	YY1 associated protein 1	0	0	0
ZBTB11	503	2.06741	zinc finger and BTB domain containing 11	0	0	0
ZC3H7A	503	2.06741	zinc finger CCCH-type containing 7A	0	0	0
ZDHHC13	503	2.06741	zinc finger, DHHC-type containing 13	0	0	0
ZDHHC5	503	2.06741	zinc finger, DHHC-type containing 5	0	0	0
ZFP91	503	2.06741	ZFP91 zinc finger protein	0	0	0
ZNF135	503	2.06741	zinc finger protein 135	0	0	0
ZNF28	503	2.06741	zinc finger protein 28	0	0	0
ZNF326	503	2.06741	zinc finger protein 326	0	0	0
ZNF330	503	2.06741	zinc finger protein 330	0	0	0
ZNF44	503	2.06741	zinc finger protein 44	0	0	0
ZNF468	503	2.06741	zinc finger protein 468	0	0	0
ZNF501	503	2.06741	zinc finger protein 501	0	0	0
ZNF629	503	2.06741	zinc finger protein 629	0	0	0
ZNF763	503	2.06741	zinc finger protein 763	0	0	0
ZNF768	503	2.06741	zinc finger protein 768	0	0	0
ZNHIT6	503	2.06741	zinc finger, HIT-type containing 6	0	0	0
ZZEF1	503	2.06741	zinc finger, ZZ-type with EF-hand domain 1	0	0	0
PIK3CD	847	2.05959	phosphatidylinositol-4,5-bisphosphate 3-kinase, catalytic subunit delta	0	0	0
HSPA5	848	2.05946	heat shock 70kDa protein 5 (glucose-regulated protein, 78kDa)	0	0	0
MYB	849	2.05489	v-myb avian myeloblastosis viral oncogene homolog	0	0	0
MET	850	2.05237	MET proto-oncogene, receptor tyrosine kinase	0	0	0
FABP5	851	2.05127	fatty acid binding protein 5 (psoriasis-associated)	0	0	0
RIPK2	852	2.05114	receptor-interacting serine-threonine kinase 2	0	0	0
NEDD4	853	2.04917	neural precursor cell expressed, developmentally down-regulated 4, E3 ubiquitin protein ligase	0	0	0
CUL2	854	2.04094	cullin 2	0	0	0
UBE2I	855	2.03587	ubiquitin-conjugating enzyme E2I	0	0	0
ITCH	856	2.03563	itchy E3 ubiquitin protein ligase	0	0	0
RAP1A	857	2.03488	RAP1A, member of RAS oncogene family	0	0	0
HNRNPU	858	2.03431	heterogeneous nuclear ribonucleoprotein U (scaffold attachment factor A)	0	0	0
NME1	859	2.03411	NME/NM23 nucleoside diphosphate kinase 1	0	0	0
EPAS1	860	2.03403	endothelial PAS domain protein 1	0	0	0
RASA1	861	2.03204	RAS p21 protein activator (GTPase activating protein) 1	0	0	0
TRAIP	862	2.02969	TRAF interacting protein	0	0	0
YY1	863	2.02769	YY1 transcription factor	0	0	0
HIBADH	864	2.02616	3-hydroxyisobutyrate dehydrogenase	1	0	2
ACTB	865	2.02492	actin, beta	0	0	0
SUMO2	866	2.02225	small ubiquitin-like modifier 2	0	0	0
TAX1BP1	867	2.01549	Tax1 (human T-cell leukemia virus type I) binding protein 1	0	0	0
JAK1	868	2.01329	Janus kinase 1	0	0	0
TOR1AIP2	869	2.00993	torsin A interacting protein 2	0	0	0
H1FX	870	2.00947	H1 histone family, member X	0	0	0
EZH1	871	2.00918	enhancer of zeste 1 polycomb repressive complex 2 subunit	0	0	0
DDX18	872	2.00886	DEAD (Asp-Glu-Ala-Asp) box polypeptide 18	0	0	0
MAP3K1	873	2.0063	mitogen-activated protein kinase kinase kinase 1, E3 ubiquitin protein ligase	0	0	0
CYLD	874	2.00566	cylindromatosis (turban tumor syndrome)	0	0	0
RB1	875	2.00553	retinoblastoma 1	0	0	0
TAB1	876	2.00318	TGF-beta activated kinase 1/MAP3K7 binding protein 1	0	0	0
HERC3	877	2.00206	HECT and RLD domain containing E3 ubiquitin protein ligase 3	0	0	0
NEDD4L	878	1.99981	neural precursor cell expressed, developmentally down-regulated 4-like, E3 ubiquitin protein ligase	0	0	0
HSPA8	879	1.99968	heat shock 70kDa protein 8	0	0	0
CAV1	880	1.99931	caveolin 1, caveolae protein, 22kDa	0	0	0
HIST1H1A	881	1.99813	histone cluster 1, H1a	0	0	0
PTEN	882	1.98825	phosphatase and tensin homolog	0	0	0
H1F0	883	1.98677	H1 histone family, member 0	0	0	0
RAB21	884	1.98479	RAB21, member RAS oncogene family	0	0	0
TNFRSF8	885	1.98393	tumor necrosis factor receptor superfamily, member 8	0	0	0
STAT5B	886	1.98157	signal transducer and activator of transcription 5B	0	0	0
OTUB1	887	1.97912	OTU deubiquitinase, ubiquitin aldehyde binding 1	0	0	0
GRK5	888	1.97611	G protein-coupled receptor kinase 5	0	0	0
STUB1	889	1.97402	STIP1 homology and U-box containing protein 1, E3 ubiquitin protein ligase	0	0	0
UBA3	890	1.96652	ubiquitin-like modifier activating enzyme 3	0	0	0
HLA-DRB1	891	1.96617	major histocompatibility complex, class II, DR beta 1	0	0	0
SH3KBP1	892	1.96424	SH3-domain kinase binding protein 1	0	0	0
IRAK2	893	1.96355	interleukin-1 receptor-associated kinase 2	0	0	0
POLR3D	894	1.96184	polymerase (RNA) III (DNA directed) polypeptide D, 44kDa	0	0	0
H2AFZ	895	1.96051	H2A histone family, member Z	0	0	0
HIST1H3I	896	1.95634	histone cluster 1, H3i	0	0	0
HIST1H3H	897	1.95409	histone cluster 1, H3h	0	0	0
F11R	898	1.95395	F11 receptor	0	0	0
CRKL	899	1.95339	v-crk avian sarcoma virus CT10 oncogene homolog-like	0	0	0
HIST1H3D	900	1.95096	histone cluster 1, H3d	0	0	0
TGFBR2	901	1.94845	transforming growth factor, beta receptor II (70/80kDa)	0	0	0
TGFB1	902	1.9443	transforming growth factor, beta 1	0	0	0
NAA25	903	1.94294	N(alpha)-acetyltransferase 25, NatB auxiliary subunit	0	0	0
JUND	904	1.94155	jun D proto-oncogene	0	0	0
IRF7	905	1.9367	interferon regulatory factor 7	0	0	0
H2AFY	906	1.93592	H2A histone family, member Y	0	0	0
BCAR1	907	1.93486	breast cancer anti-estrogen resistance 1	0	0	0
HIST1H2AH	908	1.9326	histone cluster 1, H2ah	0	0	0
HIST1H2AJ	908	1.9326	histone cluster 1, H2aj	0	0	0
H3F3C	910	1.93185	H3 histone, family 3C	0	0	0
HIST2H2AC	911	1.93063	histone cluster 2, H2ac	0	0	0
H2AFJ	912	1.92893	H2A histone family, member J	0	0	0
HIST1H2AC	912	1.92893	histone cluster 1, H2ac	0	0	0
DTX4	914	1.92707	deltex 4, E3 ubiquitin ligase	0	0	0
CTNNA1	915	1.92494	catenin (cadherin-associated protein), alpha 1, 102kDa	0	0	0
H2AFY2	916	1.92312	H2A histone family, member Y2	0	0	0
MAPK9	917	1.92159	mitogen-activated protein kinase 9	0	0	0
HIST1H3G	918	1.9205	histone cluster 1, H3g	0	0	0
CBLB	919	1.92006	Cbl proto-oncogene B, E3 ubiquitin protein ligase	0	0	0
EGR2	920	1.91923	early growth response 2	0	0	0
AIFM2	921	1.91876	apoptosis-inducing factor, mitochondrion-associated, 2	0	0	0
ARID3A	921	1.91876	AT rich interactive domain 3A (BRIGHT-like)	0	0	0
H2AFV	923	1.91775	H2A histone family, member V	0	0	0
RNF41	924	1.91314	ring finger protein 41, E3 ubiquitin protein ligase	0	0	0
TCP1	925	1.91239	t-complex 1	0	0	0
UCHL1	926	1.91204	ubiquitin carboxyl-terminal esterase L1 (ubiquitin thiolesterase)	0	0	0
IFI16	927	1.90473	interferon, gamma-inducible protein 16	0	0	0
UBA5	928	1.90468	ubiquitin-like modifier activating enzyme 5	0	0	0
HIST1H2AA	929	1.90427	histone cluster 1, H2aa	0	0	0
XIAP	930	1.90379	X-linked inhibitor of apoptosis, E3 ubiquitin protein ligase	0	0	0
ARNT	931	1.90339	aryl hydrocarbon receptor nuclear translocator	0	0	0
IL2RG	932	1.90206	interleukin 2 receptor, gamma	0	0	0
FGR	933	1.90099	FGR proto-oncogene, Src family tyrosine kinase	0	0	0
CSF2RB	934	1.90029	colony stimulating factor 2 receptor, beta, low-affinity (granulocyte-macrophage)	0	0	0
NRAS	935	1.89974	neuroblastoma RAS viral (v-ras) oncogene homolog	0	0	0
DHX30	936	1.89914	DEAH (Asp-Glu-Ala-His) box helicase 30	0	0	0
FOXO4	937	1.89817	forkhead box O4	0	0	0
HTT	938	1.89656	huntingtin	0	0	0
TNFRSF1B	939	1.89358	tumor necrosis factor receptor superfamily, member 1B	0	0	0
N4BP2	940	1.89354	NEDD4 binding protein 2	0	0	0
FADD	941	1.8931	Fas (TNFRSF6)-associated via death domain	0	0	0
CSTF2	942	1.89244	cleavage stimulation factor, 3' pre-RNA, subunit 2, 64kDa	0	0	0
HIST3H2A	943	1.88988	histone cluster 3, H2a	0	0	0
HIST1H1B	944	1.88951	histone cluster 1, H1b	0	0	0
EHHADH	945	1.88834	enoyl-CoA, hydratase/3-hydroxyacyl CoA dehydrogenase	0	0	0
WDR34	946	1.88657	WD repeat domain 34	0	0	0
HACE1	947	1.8861	HECT domain and ankyrin repeat containing E3 ubiquitin protein ligase 1	0	0	0
HIST1H3C	948	1.88239	histone cluster 1, H3c	0	0	0
UBA1	949	1.88143	ubiquitin-like modifier activating enzyme 1	0	0	0
NHLRC1	950	1.88107	NHL repeat containing E3 ubiquitin protein ligase 1	0	0	0
PSMA6	951	1.87976	proteasome (prosome, macropain) subunit, alpha type, 6	0	0	0
LGR6	952	1.87717	leucine-rich repeat containing G protein-coupled receptor 6	0	0	0
PSMD4	953	1.87652	proteasome (prosome, macropain) 26S subunit, non-ATPase, 4	0	0	0
H2AFX	954	1.87568	H2A histone family, member X	0	0	0
PALLD	955	1.87321	palladin, cytoskeletal associated protein	0	0	0
FAS	956	1.87222	Fas cell surface death receptor	0	0	0
CDC37	957	1.87091	cell division cycle 37	0	0	0
CD79A	958	1.87036	CD79a molecule, immunoglobulin-associated alpha	0	0	0
CD79B	959	1.86947	CD79b molecule, immunoglobulin-associated beta	0	0	0
CUL5	960	1.86385	cullin 5	0	0	0
PTK2	961	1.86275	protein tyrosine kinase 2	0	0	0
CCZ1	962	1.86244	CCZ1 vacuolar protein trafficking and biogenesis associated	0	0	0
RPS6KB1	963	1.86156	ribosomal protein S6 kinase, 70kDa, polypeptide 1	0	0	0
TGFBR1	964	1.86148	transforming growth factor, beta receptor 1	0	0	0
ISG15	965	1.85926	ISG15 ubiquitin-like modifier	0	0	0
LTBR	966	1.85865	lymphotoxin beta receptor (TNFR superfamily, member 3)	0	0	0
NFE2L2	967	1.85802	nuclear factor, erythroid 2-like 2	0	0	0
E2F1	968	1.85763	E2F transcription factor 1	0	0	0
KLF10	969	1.85588	Kruppel-like factor 10	0	0	0
CCND1	970	1.85398	cyclin D1	0	0	0
UBE2L3	971	1.85371	ubiquitin-conjugating enzyme E2L 3	0	0	0
ILK	972	1.85262	integrin-linked kinase	0	0	0
OTUD7B	973	1.85127	OTU deubiquitinase 7B	0	0	0
OTUD6B	974	1.84941	OTU domain containing 6B	0	0	0
MCL1	975	1.8476	myeloid cell leukemia 1	0	0	0
LGR4	976	1.84532	leucine-rich repeat containing G protein-coupled receptor 4	0	0	0
HIST1H2AD	977	1.84513	histone cluster 1, H2ad	0	0	0
TRAF4	978	1.84448	TNF receptor-associated factor 4	0	0	0
RBCK1	979	1.84394	RanBP-type and C3HC4-type zinc finger containing 1	0	0	0
LGR5	980	1.84349	leucine-rich repeat containing G protein-coupled receptor 5	0	0	0
EBF1	981	1.84342	early B-cell factor 1	0	0	0
RABEP2	982	1.84277	rabaptin, RAB GTPase binding effector protein 2	0	0	0
FBXO22	983	1.83832	F-box protein 22	0	0	0
SIAH1	984	1.83707	siah E3 ubiquitin protein ligase 1	0	0	0
GAB1	985	1.83702	GRB2-associated binding protein 1	0	0	0
INSR	986	1.83287	insulin receptor	0	0	0
TLN1	987	1.83238	talin 1	0	0	0
TIFA	988	1.83173	TRAF-interacting protein with forkhead-associated domain	0	0	0
BCL2L1	989	1.83105	BCL2-like 1	0	0	0
PDCD11	990	1.83083	programmed cell death 11	0	0	0
PHB	991	1.83073	prohibitin	0	0	0
HIST1H3E	992	1.8296	histone cluster 1, H3e	0	0	0
PSMD2	993	1.82688	proteasome (prosome, macropain) 26S subunit, non-ATPase, 2	0	0	0
HGS	994	1.82672	hepatocyte growth factor-regulated tyrosine kinase substrate	0	0	0
WWP1	995	1.82589	WW domain containing E3 ubiquitin protein ligase 1	0	0	0
PIK3R2	996	1.82432	phosphoinositide-3-kinase, regulatory subunit 2 (beta)	0	0	0
HIST1H3B	997	1.82426	histone cluster 1, H3b	0	0	0
RAB5A	998	1.82089	RAB5A, member RAS oncogene family	0	0	0
COPS7B	999	1.82016	COP9 signalosome subunit 7B	0	0	0
GYG2	1000	1.82009	glycogenin 2	0	0	0
USP19	1001	1.81623	ubiquitin specific peptidase 19	0	0	0
MAP2K6	1002	1.8155	mitogen-activated protein kinase kinase 6	0	0	0
CAPN1	1003	1.81547	calpain 1, (mu/I) large subunit	0	0	0
TNFRSF11A	1004	1.81486	tumor necrosis factor receptor superfamily, member 11a, NFKB activator	0	0	0
CCDC6	1005	1.81439	coiled-coil domain containing 6	0	0	0
DOK1	1006	1.81421	docking protein 1, 62kDa (downstream of tyrosine kinase 1)	0	0	0
CCT3	1007	1.81402	chaperonin containing TCP1, subunit 3 (gamma)	0	0	0
EPM2A	1008	1.81322	epilepsy, progressive myoclonus type 2A, Lafora disease (laforin)	0	0	0
CASP3	1009	1.81254	caspase 3, apoptosis-related cysteine peptidase	0	0	0
COPS8	1010	1.80764	COP9 signalosome subunit 8	0	0	0
CCT7	1011	1.8073	chaperonin containing TCP1, subunit 7 (eta)	0	0	0
IL4	1012	1.80573	interleukin 4	0	0	0
VCL	1013	1.80494	vinculin	0	0	0
CUL3	1014	1.8036	cullin 3	0	0	0
CALM1	1015	1.80357	calmodulin 1 (phosphorylase kinase, delta)	0	0	0
CCT5	1016	1.80258	chaperonin containing TCP1, subunit 5 (epsilon)	0	0	0
HCK	1017	1.79634	HCK proto-oncogene, Src family tyrosine kinase	0	0	0
CCT4	1018	1.79332	chaperonin containing TCP1, subunit 4 (delta)	0	0	0
UBA7	1019	1.79228	ubiquitin-like modifier activating enzyme 7	0	0	0
SMARCA4	1020	1.79214	SWI/SNF related, matrix associated, actin dependent regulator of chromatin, subfamily a, member 4	0	0	0
UCHL3	1021	1.79198	ubiquitin carboxyl-terminal esterase L3 (ubiquitin thiolesterase)	0	0	0
PELI1	1022	1.78944	pellino E3 ubiquitin protein ligase 1	0	0	0
PSMD12	1023	1.78922	proteasome (prosome, macropain) 26S subunit, non-ATPase, 12	0	0	0
IL4R	1024	1.78741	interleukin 4 receptor	0	0	0
H1FOO	1025	1.78395	H1 histone family, member O, oocyte-specific	0	0	0
RSPO3	1026	1.7836	R-spondin 3	0	0	0
RSPO4	1027	1.78346	R-spondin 4	0	0	0
PSMA3	1028	1.783	proteasome (prosome, macropain) subunit, alpha type, 3	0	0	0
PPP1CC	1029	1.78262	protein phosphatase 1, catalytic subunit, gamma isozyme	0	0	0
RSPO2	1030	1.78099	R-spondin 2	0	0	0
UBA6	1031	1.77841	ubiquitin-like modifier activating enzyme 6	0	0	0
CDKN2A	1032	1.77801	cyclin-dependent kinase inhibitor 2A	0	0	0
LMO7	1033	1.77762	LIM domain 7	0	0	0
ZYX	1034	1.77697	zyxin	0	0	0
TRIM25	1035	1.77661	tripartite motif containing 25	0	0	0
UBAC2	1036	1.77532	UBA domain containing 2	0	0	0
RNF11	1037	1.77339	ring finger protein 11	0	0	0
INPPL1	1038	1.77331	inositol polyphosphate phosphatase-like 1	0	0	0
HIBCH	1039	1.77162	3-hydroxyisobutyryl-CoA hydrolase	0	0	0
PRKAA1	1040	1.77135	protein kinase, AMP-activated, alpha 1 catalytic subunit	0	0	0
PSMB3	1041	1.76773	proteasome (prosome, macropain) subunit, beta type, 3	0	0	0
TPT1	1042	1.76645	tumor protein, translationally-controlled 1	0	0	0
TIRAP	1043	1.76582	toll-interleukin 1 receptor (TIR) domain containing adaptor protein	0	0	0
RANBP9	1044	1.76047	RAN binding protein 9	0	0	0
HIST3H3	1045	1.76036	histone cluster 3, H3	0	0	0
USP9X	1046	1.76025	ubiquitin specific peptidase 9, X-linked	0	0	0
BBS10	1047	1.76009	Bardet-Biedl syndrome 10	0	0	0
KAT2B	1048	1.76004	K(lysine) acetyltransferase 2B	0	0	0
CDC42	1049	1.75943	cell division cycle 42	0	0	0
UBE2A	1050	1.75886	ubiquitin-conjugating enzyme E2A	0	0	0
SMAD7	1051	1.75716	SMAD family member 7	0	0	0
ACTA1	1052	1.75666	actin, alpha 1, skeletal muscle	0	0	0
TOLLIP	1053	1.75597	toll interacting protein	0	0	0
RAP1B	1054	1.75479	RAP1B, member of RAS oncogene family	0	0	0
SCNN1D	1055	1.75277	sodium channel, non voltage gated 1 delta subunit	0	0	0
ZAP70	1056	1.75238	zeta-chain (TCR) associated protein kinase 70kDa	0	0	0
PRKCQ	1057	1.75184	protein kinase C, theta	0	0	0
HIST2H2AB	1058	1.75131	histone cluster 2, H2ab	0	0	0
CCT2	1059	1.75106	chaperonin containing TCP1, subunit 2 (beta)	0	0	0
SKI	1060	1.75088	SKI proto-oncogene	0	0	0
IRF5	1061	1.75024	interferon regulatory factor 5	0	0	0
IGF1R	1062	1.7499	insulin-like growth factor 1 receptor	0	0	0
HIF3A	1063	1.74974	hypoxia inducible factor 3, alpha subunit	0	0	0
COPS7A	1064	1.74768	COP9 signalosome subunit 7A	0	0	0
WNK2	1065	1.74644	WNK lysine deficient protein kinase 2	0	0	0
HIST2H2AA4	1066	1.74326	histone cluster 2, H2aa4	0	0	0
TOM1L1	1067	1.74229	target of myb1 like 1 membrane trafficking protein	0	0	0
TMEM104	1068	1.74167	transmembrane protein 104	0	0	0
DLL4	1069	1.74054	delta-like 4 (Drosophila)	0	0	0
PM20D1	1070	1.74018	peptidase M20 domain containing 1	0	0	0
PDLIM5	1071	1.73985	PDZ and LIM domain 5	0	0	0
PSMA1	1072	1.73946	proteasome (prosome, macropain) subunit, alpha type, 1	0	0	0
SGK3	1073	1.73741	serum/glucocorticoid regulated kinase family, member 3	0	0	0
PIKFYVE	1074	1.73701	phosphoinositide kinase, FYVE finger containing	0	0	0
TSG101	1075	1.7342	tumor susceptibility 101	0	0	0
YWHAZ	1076	1.7323	tyrosine 3-monooxygenase/tryptophan 5-monooxygenase activation protein, zeta	0	0	0
VDAC1	1077	1.73089	voltage-dependent anion channel 1	0	0	0
CBLC	1078	1.73048	Cbl proto-oncogene C, E3 ubiquitin protein ligase	0	0	0
ALDOA	1079	1.72913	aldolase A, fructose-bisphosphate	0	0	0
H2AFB3	1080	1.72899	H2A histone family, member B3	0	0	0
ADAM17	1081	1.72874	ADAM metallopeptidase domain 17	0	0	0
UBASH3B	1082	1.72799	ubiquitin associated and SH3 domain containing B	0	0	0
JUNB	1083	1.72505	jun B proto-oncogene	0	0	0
NCAM1	1084	1.72482	neural cell adhesion molecule 1	0	0	0
ZFYVE28	1085	1.72444	zinc finger, FYVE domain containing 28	0	0	0
HIST1H2BA	1086	1.72282	histone cluster 1, H2ba	0	0	0
PRKDC	1087	1.72271	protein kinase, DNA-activated, catalytic polypeptide	0	0	0
BCOR	1088	1.72261	BCL6 corepressor	0	0	0
YLPM1	1089	1.72231	YLP motif containing 1	0	0	0
HIST1H2BH	1090	1.72177	histone cluster 1, H2bh	0	0	0
HIST1H2BO	1091	1.72176	histone cluster 1, H2bo	0	0	0
HIST1H2BN	1092	1.72175	histone cluster 1, H2bn	0	0	0
HIST3H2BB	1092	1.72175	histone cluster 3, H2bb	0	0	0
ITGB3	1094	1.72139	integrin, beta 3 (platelet glycoprotein IIIa, antigen CD61)	0	0	0
MAP3K5	1095	1.72064	mitogen-activated protein kinase kinase kinase 5	0	0	0
PSMC5	1096	1.72029	proteasome (prosome, macropain) 26S subunit, ATPase, 5	0	0	0
EPRS	1097	1.71819	glutamyl-prolyl-tRNA synthetase	0	0	0
PIP5K1C	1098	1.71646	phosphatidylinositol-4-phosphate 5-kinase, type I, gamma	0	0	0
GYG1	1099	1.71571	glycogenin 1	0	0	0
UBE3A	1100	1.7149	ubiquitin protein ligase E3A	0	0	0
CTNND1	1101	1.71474	catenin (cadherin-associated protein), delta 1	0	0	0
USP7	1102	1.71439	ubiquitin specific peptidase 7 (herpes virus-associated)	0	0	0
HIST1H2BK	1103	1.71287	histone cluster 1, H2bk	0	0	0
HIST1H2BL	1104	1.71228	histone cluster 1, H2bl	0	0	0
HIST1H2BB	1105	1.71092	histone cluster 1, H2bb	0	0	0
COPS4	1106	1.70932	COP9 signalosome subunit 4	0	0	0
NACA	1107	1.7091	nascent polypeptide-associated complex alpha subunit	0	0	0
PTPN6	1108	1.70909	protein tyrosine phosphatase, non-receptor type 6	0	0	0
ATF2	1109	1.70873	activating transcription factor 2	0	0	0
HIST1H2BM	1110	1.70862	histone cluster 1, H2bm	0	0	0
AURKB	1111	1.70859	aurora kinase B	0	0	0
KRAS	1112	1.70783	Kirsten rat sarcoma viral oncogene homolog	0	0	0
HIST2H3C	1113	1.70684	histone cluster 2, H3c	0	0	0
LAT	1114	1.70317	linker for activation of T cells	0	0	0
RSPO1	1115	1.70235	R-spondin 1	0	0	0
HIST1H2BJ	1116	1.70184	histone cluster 1, H2bj	0	0	0
KLHL24	1117	1.70134	kelch-like family member 24	0	0	0
CTBP1	1118	1.70075	C-terminal binding protein 1	0	0	0
KDR	1119	1.69986	kinase insert domain receptor	0	0	0
TRIM37	1120	1.69962	tripartite motif containing 37	0	0	0
PSMD1	1121	1.69911	proteasome (prosome, macropain) 26S subunit, non-ATPase, 1	0	0	0
EPM2AIP1	1122	1.69706	EPM2A (laforin) interacting protein 1	0	0	0
CUL4A	1123	1.6966	cullin 4A	0	0	0
MAP2K3	1124	1.69652	mitogen-activated protein kinase kinase 3	0	0	0
PPP1R3C	1125	1.69598	protein phosphatase 1, regulatory subunit 3C	0	0	0
AKT2	1126	1.69552	v-akt murine thymoma viral oncogene homolog 2	0	0	0
SNCA	1127	1.69522	synuclein, alpha (non A4 component of amyloid precursor)	0	0	0
SPRY1	1128	1.69459	sprouty homolog 1, antagonist of FGF signaling (Drosophila)	0	0	0
TBP	1129	1.69397	TATA box binding protein	0	0	0
TRPV4	1130	1.69268	transient receptor potential cation channel, subfamily V, member 4	0	0	0
LDB3	1131	1.69263	LIM domain binding 3	0	0	0
PSMC2	1132	1.69026	proteasome (prosome, macropain) 26S subunit, ATPase, 2	0	0	0
MAP4K1	1133	1.6898	mitogen-activated protein kinase kinase kinase kinase 1	0	0	0
FBXO11	1134	1.68955	F-box protein 11	0	0	0
PIK3R4	1135	1.68921	phosphoinositide-3-kinase, regulatory subunit 4	0	0	0
CGN	1136	1.68827	cingulin	0	0	0
COPS6	1137	1.68822	COP9 signalosome subunit 6	0	0	0
HDAC9	1138	1.68819	histone deacetylase 9	0	0	0
PSMD11	1139	1.68731	proteasome (prosome, macropain) 26S subunit, non-ATPase, 11	0	0	0
IRS2	1140	1.68709	insulin receptor substrate 2	0	0	0
AIMP1	1141	1.68702	aminoacyl tRNA synthetase complex-interacting multifunctional protein 1	0	0	0
SKIL	1142	1.68678	SKI-like proto-oncogene	0	0	0
CSF2RA	1143	1.68642	colony stimulating factor 2 receptor, alpha, low-affinity (granulocyte-macrophage)	0	0	0
FN1	1144	1.6851	fibronectin 1	0	0	0
GATA3	1145	1.68468	GATA binding protein 3	0	0	0
ANXA2	1146	1.68336	annexin A2	0	0	0
RNF216	1147	1.68216	ring finger protein 216	0	0	0
PSMC1	1148	1.6805	proteasome (prosome, macropain) 26S subunit, ATPase, 1	0	0	0
PIP5K1A	1149	1.68016	phosphatidylinositol-4-phosphate 5-kinase, type I, alpha	0	0	0
PSMB2	1150	1.67783	proteasome (prosome, macropain) subunit, beta type, 2	0	0	0
TRIM33	1151	1.67677	tripartite motif containing 33	0	0	0
PIK3R3	1152	1.67275	phosphoinositide-3-kinase, regulatory subunit 3 (gamma)	0	0	0
NUMB	1153	1.67252	numb homolog (Drosophila)	0	0	0
ARIH2	1154	1.67226	ariadne RBR E3 ubiquitin protein ligase 2	0	0	0
PIK3R5	1155	1.67125	phosphoinositide-3-kinase, regulatory subunit 5	0	0	0
ZFAND5	1156	1.67108	zinc finger, AN1-type domain 5	0	0	0
STRBP	1157	1.67019	spermatid perinuclear RNA binding protein	0	0	0
HIST2H3D	1158	1.66805	histone cluster 2, H3d	0	0	0
PER2	1159	1.66631	period circadian clock 2	0	0	0
PSMD10	1160	1.66624	proteasome (prosome, macropain) 26S subunit, non-ATPase, 10	0	0	0
TCAF1	1161	1.66412	TRPM8 channel-associated factor 1	0	0	0
PSMC3	1162	1.66361	proteasome (prosome, macropain) 26S subunit, ATPase, 3	0	0	0
PSMD14	1163	1.66282	proteasome (prosome, macropain) 26S subunit, non-ATPase, 14	0	0	0
UBL4A	1164	1.66176	ubiquitin-like 4A	0	0	0
STAT2	1165	1.66062	signal transducer and activator of transcription 2, 113kDa	0	0	0
TRIM44	1166	1.66028	tripartite motif containing 44	0	0	0
SGK2	1167	1.65988	serum/glucocorticoid regulated kinase 2	0	0	0
STK38	1168	1.65963	serine/threonine kinase 38	0	0	0
DBN1	1169	1.65933	drebrin 1	0	1	0
ADAM10	1170	1.65909	ADAM metallopeptidase domain 10	0	0	0
ZNRF3	1171	1.65858	zinc and ring finger 3	0	0	0
NCKAP1L	1172	1.65834	NCK-associated protein 1-like	0	0	0
MEIS1	1173	1.65724	Meis homeobox 1	0	0	0
ZBTB32	1174	1.65505	zinc finger and BTB domain containing 32	0	0	0
PSMC6	1175	1.65392	proteasome (prosome, macropain) 26S subunit, ATPase, 6	0	0	0
KIT	1176	1.65377	v-kit Hardy-Zuckerman 4 feline sarcoma viral oncogene homolog	0	0	0
YIPF3	1177	1.65354	Yip1 domain family, member 3	0	0	0
YIPF4	1177	1.65354	Yip1 domain family, member 4	0	0	0
RNF111	1179	1.65039	ring finger protein 111	0	0	0
TOP2A	1180	1.65004	topoisomerase (DNA) II alpha 170kDa	0	0	0
PRKAA2	1181	1.64975	protein kinase, AMP-activated, alpha 2 catalytic subunit	0	0	0
TRIM13	1182	1.64845	tripartite motif containing 13	0	0	0
MCAM	1183	1.64806	melanoma cell adhesion molecule	0	0	0
JAG2	1184	1.64695	jagged 2	0	0	0
YAP1	1185	1.64691	Yes-associated protein 1	0	0	0
STAM2	1186	1.64626	signal transducing adaptor molecule (SH3 domain and ITAM motif) 2	0	0	0
PIK3C2B	1187	1.64516	phosphatidylinositol-4-phosphate 3-kinase, catalytic subunit type 2 beta	0	0	0
CD247	1188	1.64498	CD247 molecule	0	0	0
PSME3	1189	1.64494	proteasome (prosome, macropain) activator subunit 3 (PA28 gamma; Ki)	0	0	0
PLK1	1190	1.64483	polo-like kinase 1	0	0	0
ATAD1	1191	1.6444	ATPase family, AAA domain containing 1	0	0	0
SAAL1	1191	1.6444	serum amyloid A-like 1	0	0	0
TMEM33	1191	1.6444	transmembrane protein 33	0	0	0
NOTCH3	1194	1.64187	notch 3	0	0	0
GYS2	1195	1.64175	glycogen synthase 2 (liver)	0	0	0
CCDC14	1196	1.6417	coiled-coil domain containing 14	0	0	0
TMEM59	1197	1.64152	transmembrane protein 59	0	0	0
NOL9	1198	1.64138	nucleolar protein 9	0	0	0
PML	1199	1.64099	promyelocytic leukemia	0	0	0
GYS1	1200	1.64061	glycogen synthase 1 (muscle)	0	0	0
RAD1	1201	1.64058	RAD1 checkpoint DNA exonuclease	0	0	0
UBE2R2	1202	1.63999	ubiquitin-conjugating enzyme E2R 2	0	0	0
NOMO2	1203	1.63912	NODAL modulator 2	0	0	0
ZNFX1	1203	1.63912	zinc finger, NFX1-type containing 1	0	0	0
TNFRSF10A	1205	1.63909	tumor necrosis factor receptor superfamily, member 10a	0	0	0
KDM1A	1206	1.6385	lysine (K)-specific demethylase 1A	0	0	0
PSEN1	1207	1.63836	presenilin 1	0	0	0
BCR	1208	1.63833	breakpoint cluster region	0	0	0
FARSB	1209	1.63697	phenylalanyl-tRNA synthetase, beta subunit	0	0	0
CDC20	1210	1.63684	cell division cycle 20	0	0	0
PTK2B	1211	1.63666	protein tyrosine kinase 2 beta	0	0	0
JMJD6	1212	1.63449	jumonji domain containing 6	0	0	0
PSMA5	1213	1.63317	proteasome (prosome, macropain) subunit, alpha type, 5	0	0	0
INS	1214	1.63303	insulin	0	0	0
NR4A1	1215	1.63299	nuclear receptor subfamily 4, group A, member 1	0	0	0
SGK1	1216	1.63281	serum/glucocorticoid regulated kinase 1	0	0	0
ATF4	1217	1.63207	activating transcription factor 4	0	0	0
SLC4A1AP	1218	1.63138	solute carrier family 4 (anion exchanger), member 1, adaptor protein	0	0	0
NTMT1	1219	1.63105	N-terminal Xaa-Pro-Lys N-methyltransferase 1	0	0	0
UCHL5	1220	1.63088	ubiquitin carboxyl-terminal hydrolase L5	0	0	0
NAA20	1221	1.63057	N(alpha)-acetyltransferase 20, NatB catalytic subunit	0	0	0
IL2RB	1222	1.63046	interleukin 2 receptor, beta	0	0	0
RARRES3	1223	1.6303	retinoic acid receptor responder (tazarotene induced) 3	0	0	0
CISD2	1224	1.62971	CDGSH iron sulfur domain 2	0	0	0
NR3C2	1225	1.62967	nuclear receptor subfamily 3, group C, member 2	0	0	0
SAE1	1226	1.62787	SUMO1 activating enzyme subunit 1	0	0	0
PTMS	1227	1.62781	parathymosin	0	0	0
ITGA1	1228	1.62747	integrin, alpha 1	0	0	0
PSMD3	1229	1.62695	proteasome (prosome, macropain) 26S subunit, non-ATPase, 3	0	0	0
MIB1	1230	1.62629	mindbomb E3 ubiquitin protein ligase 1	0	0	0
DAPK3	1231	1.62573	death-associated protein kinase 3	0	0	0
VAT1	1232	1.6253	vesicle amine transport 1	0	0	0
MYL12B	1233	1.62521	myosin, light chain 12B, regulatory	0	0	0
PSMD9	1234	1.6248	proteasome (prosome, macropain) 26S subunit, non-ATPase, 9	0	0	0
DTX1	1235	1.62393	deltex 1, E3 ubiquitin ligase	0	0	0
ADD3	1236	1.62391	adducin 3 (gamma)	0	0	0
PSMB5	1237	1.62331	proteasome (prosome, macropain) subunit, beta type, 5	0	0	0
COMMD4	1238	1.62301	COMM domain containing 4	0	0	0
ZFAND6	1239	1.62226	zinc finger, AN1-type domain 6	0	0	0
CRK	1240	1.62167	v-crk avian sarcoma virus CT10 oncogene homolog	0	0	0
MAP3K3	1241	1.62086	mitogen-activated protein kinase kinase kinase 3	0	0	0
CSF1R	1242	1.6207	colony stimulating factor 1 receptor	0	0	0
TRAT1	1243	1.62068	T cell receptor associated transmembrane adaptor 1	0	0	0
SDF4	1244	1.62052	stromal cell derived factor 4	0	0	0
RNF130	1245	1.6191	ring finger protein 130	0	0	0
PSMB4	1246	1.61865	proteasome (prosome, macropain) subunit, beta type, 4	0	0	0
USP8	1247	1.61853	ubiquitin specific peptidase 8	0	0	0
CLCN7	1248	1.61834	chloride channel, voltage-sensitive 7	0	0	0
MKRN1	1249	1.61819	makorin ring finger protein 1	0	0	0
PSMB1	1250	1.61805	proteasome (prosome, macropain) subunit, beta type, 1	0	0	0
SPRY2	1251	1.61801	sprouty homolog 2 (Drosophila)	0	0	0
PCNP	1252	1.61759	PEST proteolytic signal containing nuclear protein	0	0	0
MLX	1253	1.61685	MLX, MAX dimerization protein	0	0	0
PSMC4	1254	1.61664	proteasome (prosome, macropain) 26S subunit, ATPase, 4	0	0	0
PELI3	1255	1.61613	pellino E3 ubiquitin protein ligase family member 3	0	0	0
KLRG1	1256	1.61536	killer cell lectin-like receptor subfamily G, member 1	0	0	0
DNAJC3	1257	1.61436	DnaJ (Hsp40) homolog, subfamily C, member 3	0	0	0
WFS1	1258	1.61421	Wolfram syndrome 1 (wolframin)	0	0	0
RNF115	1259	1.61359	ring finger protein 115	0	0	0
KHDRBS1	1260	1.61344	KH domain containing, RNA binding, signal transduction associated 1	0	0	0
IL2	1261	1.61283	interleukin 2	0	0	0
G3BP1	1262	1.61167	GTPase activating protein (SH3 domain) binding protein 1	0	0	0
PSMA7	1263	1.60989	proteasome (prosome, macropain) subunit, alpha type, 7	0	0	0
IL1RAP	1264	1.60913	interleukin 1 receptor accessory protein	0	0	0
PSMF1	1265	1.60857	proteasome (prosome, macropain) inhibitor subunit 1 (PI31)	0	0	0
COMMD6	1266	1.60811	COMM domain containing 6	0	0	0
KRT79	1267	1.60783	keratin 79, type II	0	0	0
VEGFA	1268	1.60771	vascular endothelial growth factor A	0	0	0
METAP1	1269	1.60622	methionyl aminopeptidase 1	0	0	0
CYHR1	1270	1.6055	cysteine/histidine-rich 1	0	0	0
FAM83D	1271	1.60544	family with sequence similarity 83, member D	0	0	0
KCTD20	1272	1.60513	potassium channel tetramerization domain containing 20	0	0	0
CPVL	1273	1.60328	carboxypeptidase, vitellogenic-like	0	0	0
PSME1	1274	1.60316	proteasome (prosome, macropain) activator subunit 1 (PA28 alpha)	0	0	0
USP2	1275	1.60259	ubiquitin specific peptidase 2	0	0	0
IKZF3	1276	1.60242	IKAROS family zinc finger 3 (Aiolos)	0	0	0
HIGD1A	1277	1.60187	HIG1 hypoxia inducible domain family, member 1A	0	0	0
COMMD3	1278	1.60175	COMM domain containing 3	0	0	0
SORBS3	1279	1.60168	sorbin and SH3 domain containing 3	0	0	0
ZDHHC20	1280	1.60158	zinc finger, DHHC-type containing 20	0	0	0
MTA3	1281	1.60136	metastasis associated 1 family, member 3	0	0	0
PSMD6	1282	1.60117	proteasome (prosome, macropain) 26S subunit, non-ATPase, 6	0	0	0
PSMD13	1283	1.60048	proteasome (prosome, macropain) 26S subunit, non-ATPase, 13	0	0	0
DUSP14	1284	1.60047	dual specificity phosphatase 14	0	0	0
TMX2	1285	1.60041	thioredoxin-related transmembrane protein 2	0	0	0
SOCS1	1286	1.59969	suppressor of cytokine signaling 1	0	0	0
BCL2L11	1287	1.59905	BCL2-like 11 (apoptosis facilitator)	0	0	0
BCAP29	1288	1.59846	B-cell receptor-associated protein 29	0	0	0
LRPPRC	1289	1.59841	leucine-rich pentatricopeptide repeat containing	0	0	0
PSME2	1290	1.59818	proteasome (prosome, macropain) activator subunit 2 (PA28 beta)	0	0	0
PSMD8	1291	1.59732	proteasome (prosome, macropain) 26S subunit, non-ATPase, 8	0	0	0
NOSIP	1292	1.5973	nitric oxide synthase interacting protein	0	0	0
SFT2D2	1293	1.59683	SFT2 domain containing 2	0	0	0
CKAP4	1294	1.59644	cytoskeleton-associated protein 4	0	0	0
PSMD5	1295	1.59569	proteasome (prosome, macropain) 26S subunit, non-ATPase, 5	0	0	0
XRCC6	1296	1.59562	X-ray repair complementing defective repair in Chinese hamster cells 6	0	0	0
IRF4	1297	1.59516	interferon regulatory factor 4	0	0	0
YWHAB	1298	1.59453	tyrosine 3-monooxygenase/tryptophan 5-monooxygenase activation protein, beta	0	0	0
NAA16	1299	1.59356	N(alpha)-acetyltransferase 16, NatA auxiliary subunit	0	2	0
CD3D	1300	1.59267	CD3d molecule, delta (CD3-TCR complex)	0	0	0
SPTBN1	1301	1.59243	spectrin, beta, non-erythrocytic 1	0	0	0
RNF187	1302	1.59225	ring finger protein 187	0	0	0
AKT3	1303	1.59172	v-akt murine thymoma viral oncogene homolog 3	0	0	0
ATP9A	1304	1.59138	ATPase, class II, type 9A	0	0	0
PSMB7	1305	1.59124	proteasome (prosome, macropain) subunit, beta type, 7	0	0	0
EPS15	1306	1.59092	epidermal growth factor receptor pathway substrate 15	0	0	0
PLG	1307	1.59006	plasminogen	0	0	0
GLIPR2	1308	1.58962	GLI pathogenesis-related 2	0	0	0
THOP1	1309	1.58885	thimet oligopeptidase 1	0	0	0
SLC12A3	1310	1.58859	solute carrier family 12 (sodium/chloride transporter), member 3	0	0	0
ABL2	1311	1.58794	ABL proto-oncogene 2, non-receptor tyrosine kinase	0	0	0
LANCL1	1312	1.5878	LanC lantibiotic synthetase component C-like 1 (bacterial)	0	0	0
PSMB6	1313	1.58762	proteasome (prosome, macropain) subunit, beta type, 6	0	0	0
NTRK1	1314	1.58746	neurotrophic tyrosine kinase, receptor, type 1	0	0	0
PSMB10	1315	1.58725	proteasome (prosome, macropain) subunit, beta type, 10	0	0	0
ERBB4	1316	1.58584	erb-b2 receptor tyrosine kinase 4	0	0	0
KRT84	1317	1.58549	keratin 84, type II	0	0	0
EZR	1318	1.58534	ezrin	0	0	0
RCHY1	1319	1.58433	ring finger and CHY zinc finger domain containing 1, E3 ubiquitin protein ligase	0	0	0
PSME4	1320	1.5835	proteasome (prosome, macropain) activator subunit 4	0	0	0
BAIAP2L1	1321	1.58343	BAI1-associated protein 2-like 1	0	0	0
ING2	1322	1.58341	inhibitor of growth family, member 2	0	0	0
PRRC2C	1323	1.58335	proline-rich coiled-coil 2C	0	0	0
SHC2	1324	1.58278	SHC (Src homology 2 domain containing) transforming protein 2	0	0	0
CCDC47	1325	1.58278	coiled-coil domain containing 47	0	0	0
YARS	1326	1.58211	tyrosyl-tRNA synthetase	0	0	0
LGALS8	1327	1.58202	lectin, galactoside-binding, soluble, 8	0	0	0
USP15	1328	1.58183	ubiquitin specific peptidase 15	0	0	0
BTG2	1329	1.58168	BTG family, member 2	0	0	0
PTPRC	1330	1.58168	protein tyrosine phosphatase, receptor type, C	0	0	0
BCL2L12	1331	1.58162	BCL2-like 12 (proline rich)	0	0	0
SMARCA2	1332	1.58093	SWI/SNF related, matrix associated, actin dependent regulator of chromatin, subfamily a, member 2	0	0	0
PSMB11	1333	1.58058	proteasome (prosome, macropain) subunit, beta type, 11	0	0	0
PLEKHO2	1334	1.58032	pleckstrin homology domain containing, family O member 2	0	0	0
UHRF2	1335	1.58015	ubiquitin-like with PHD and ring finger domains 2, E3 ubiquitin protein ligase	0	0	0
MORC3	1336	1.57979	MORC family CW-type zinc finger 3	0	0	0
SMCHD1	1336	1.57979	structural maintenance of chromosomes flexible hinge domain containing 1	0	0	0
ZNF106	1336	1.57979	zinc finger protein 106	0	0	0
ZNF451	1336	1.57979	zinc finger protein 451	0	0	0
UFC1	1340	1.57906	ubiquitin-fold modifier conjugating enzyme 1	0	0	0
PSMD7	1341	1.57887	proteasome (prosome, macropain) 26S subunit, non-ATPase, 7	0	0	0
SFN	1342	1.5784	stratifin	0	0	0
RBL2	1343	1.57834	retinoblastoma-like 2	0	0	0
DVL2	1344	1.57811	dishevelled segment polarity protein 2	0	0	0
SLC7A1	1345	1.57771	solute carrier family 7 (cationic amino acid transporter, y+ system), member 1	0	0	0
TEC	1346	1.57724	tec protein tyrosine kinase	0	0	0
KLK3	1347	1.5748	kallikrein-related peptidase 3	0	0	0
KDM3B	1348	1.57413	lysine (K)-specific demethylase 3B	0	0	0
EIF2S3	1349	1.57399	eukaryotic translation initiation factor 2, subunit 3 gamma, 52kDa	0	0	0
LY96	1350	1.57366	lymphocyte antigen 96	0	0	0
PRKAG1	1351	1.57353	protein kinase, AMP-activated, gamma 1 non-catalytic subunit	0	0	0
MACF1	1352	1.57234	microtubule-actin crosslinking factor 1	0	0	0
ATF6	1353	1.57092	activating transcription factor 6	0	0	0
TVP23C	1354	1.56958	trans-golgi network vesicle protein 23 homolog C (S. cerevisiae)	0	0	0
P4HB	1355	1.56882	prolyl 4-hydroxylase, beta polypeptide	0	0	0
H2BFM	1356	1.5688	H2B histone family, member M	0	0	0
H2BFWT	1356	1.5688	H2B histone family, member W, testis-specific	0	0	0
HIST2H2BF	1356	1.5688	histone cluster 2, H2bf	0	0	0
ATP13A2	1359	1.56878	ATPase type 13A2	0	0	0
ABCB1	1360	1.56876	ATP-binding cassette, sub-family B (MDR/TAP), member 1	0	0	0
ATAD3A	1361	1.56829	ATPase family, AAA domain containing 3A	0	0	0
RNF126	1362	1.56707	ring finger protein 126	0	0	0
RAD23A	1363	1.56692	RAD23 homolog A (S. cerevisiae)	0	0	0
N4BP1	1364	1.56655	NEDD4 binding protein 1	0	0	0
DAPK1	1365	1.56622	death-associated protein kinase 1	0	0	0
ERN1	1366	1.56613	endoplasmic reticulum to nucleus signaling 1	0	0	0
ZC3HAV1	1367	1.56557	zinc finger CCCH-type, antiviral 1	0	0	0
UNC93B1	1368	1.56552	unc-93 homolog B1 (C. elegans)	0	0	0
PRKAR1A	1369	1.56548	protein kinase, cAMP-dependent, regulatory, type I, alpha	0	0	0
LGALS3BP	1370	1.56538	lectin, galactoside-binding, soluble, 3 binding protein	0	0	0
PSMA8	1371	1.56501	proteasome (prosome, macropain) subunit, alpha type, 8	0	0	0
ITGB3BP	1372	1.56482	integrin beta 3 binding protein (beta3-endonexin)	0	0	0
ARPC4	1373	1.56452	actin related protein 2/3 complex, subunit 4, 20kDa	0	0	0
CRY1	1374	1.56419	cryptochrome circadian clock 1	0	0	0
GMFG	1375	1.56401	glia maturation factor, gamma	0	0	0
ASPH	1376	1.56285	aspartate beta-hydroxylase	0	0	0
WAC	1377	1.56231	WW domain containing adaptor with coiled-coil	0	0	0
STOML2	1378	1.56156	stomatin (EPB72)-like 2	0	0	0
SLC20A1	1379	1.5615	solute carrier family 20 (phosphate transporter), member 1	0	0	0
THG1L	1379	1.5615	tRNA-histidine guanylyltransferase 1-like (S. cerevisiae)	0	0	0
WNK4	1381	1.56087	WNK lysine deficient protein kinase 4	0	0	0
MKKS	1382	1.56077	McKusick-Kaufman syndrome	0	0	0
PIK3C2A	1383	1.5603	phosphatidylinositol-4-phosphate 3-kinase, catalytic subunit type 2 alpha	0	0	0
MTPAP	1384	1.56015	mitochondrial poly(A) polymerase	0	0	0
RAP1GDS1	1385	1.5601	RAP1, GTP-GDP dissociation stimulator 1	0	0	0
HIST2H2BE	1386	1.55934	histone cluster 2, H2be	0	0	0
MICAL1	1387	1.55833	microtubule associated monooxygenase, calponin and LIM domain containing 1	0	0	0
VAV1	1388	1.55752	vav 1 guanine nucleotide exchange factor	0	0	0
KCNN4	1389	1.55691	potassium channel, calcium activated intermediate/small conductance subfamily N alpha, member 4	0	0	0
SLC12A6	1390	1.55689	solute carrier family 12 (potassium/chloride transporter), member 6	0	0	0
SPHK1	1391	1.55659	sphingosine kinase 1	0	0	0
USP34	1392	1.55653	ubiquitin specific peptidase 34	0	0	0
SCNN1B	1393	1.5565	sodium channel, non voltage gated 1 beta subunit	0	0	0
ZFP1	1394	1.55569	ZFP1 zinc finger protein	0	0	0
SECTM1	1395	1.55532	secreted and transmembrane 1	0	0	0
CHMP3	1396	1.55524	charged multivesicular body protein 3	0	0	0
RNF181	1397	1.55492	ring finger protein 181	0	0	0
HECW2	1398	1.55489	HECT, C2 and WW domain containing E3 ubiquitin protein ligase 2	0	0	0
PTPRJ	1399	1.55368	protein tyrosine phosphatase, receptor type, J	0	0	0
YWHAH	1400	1.55335	tyrosine 3-monooxygenase/tryptophan 5-monooxygenase activation protein, eta	0	0	0
DNAJC13	1401	1.55306	DnaJ (Hsp40) homolog, subfamily C, member 13	0	0	0
TMEM189	1402	1.55297	transmembrane protein 189	0	0	0
ACOT2	1403	1.55207	acyl-CoA thioesterase 2	0	0	0
ATP11A	1404	1.55084	ATPase, class VI, type 11A	0	0	0
SLC38A1	1405	1.55051	solute carrier family 38, member 1	0	0	0
ACY1	1406	1.5493	aminoacylase 1	0	0	0
EPHB1	1407	1.5491	EPH receptor B1	0	0	0
GH1	1408	1.54889	growth hormone 1	0	0	0
MID1IP1	1409	1.54734	MID1 interacting protein 1	0	0	0
EPHB2	1410	1.54717	EPH receptor B2	0	0	0
TUBB8	1411	1.54707	tubulin, beta 8 class VIII	0	0	0
FOSL2	1412	1.54707	FOS-like antigen 2	0	0	0
ORC2	1413	1.54673	origin recognition complex, subunit 2	0	0	0
SYVN1	1414	1.54642	synovial apoptosis inhibitor 1, synoviolin	0	0	0
HACD3	1415	1.5462	3-hydroxyacyl-CoA dehydratase 3	0	0	0
SLC1A4	1416	1.54561	solute carrier family 1 (glutamate/neutral amino acid transporter), member 4	0	0	0
FCER1G	1417	1.54545	Fc fragment of IgE, high affinity I, receptor for; gamma polypeptide	0	0	0
SLC7A5	1418	1.54485	solute carrier family 7 (amino acid transporter light chain, L system), member 5	0	0	0
SLC27A3	1419	1.54439	solute carrier family 27 (fatty acid transporter), member 3	0	0	0
CDK5	1420	1.54429	cyclin-dependent kinase 5	0	0	0
CPNE1	1421	1.54423	copine I	0	0	0
PDCD5	1422	1.5432	programmed cell death 5	0	0	0
EGR1	1423	1.5424	early growth response 1	0	0	0
PRKAR2A	1424	1.54227	protein kinase, cAMP-dependent, regulatory, type II, alpha	0	0	0
ACAT2	1425	1.54209	acetyl-CoA acetyltransferase 2	0	0	0
MAP2K7	1426	1.54192	mitogen-activated protein kinase kinase 7	0	0	0
ATP13A1	1427	1.54175	ATPase type 13A1	0	0	0
TMEM43	1428	1.54161	transmembrane protein 43	0	0	0
HGF	1429	1.54116	hepatocyte growth factor (hepapoietin A; scatter factor)	0	0	0
CCNA2	1430	1.53988	cyclin A2	0	0	0
MYOD1	1431	1.53938	myogenic differentiation 1	0	0	0
YME1L1	1432	1.53878	YME1-like 1 ATPase	0	0	0
HADHB	1433	1.53828	hydroxyacyl-CoA dehydrogenase/3-ketoacyl-CoA thiolase/enoyl-CoA hydratase (trifunctional protein), beta subunit	0	0	0
GTF2B	1434	1.53819	general transcription factor IIB	0	0	0
GPN3	1435	1.53752	GPN-loop GTPase 3	0	0	0
TPD52L2	1436	1.53723	tumor protein D52-like 2	0	0	0
ZC3H7B	1437	1.537	zinc finger CCCH-type containing 7B	0	0	0
SP140	1438	1.53672	SP140 nuclear body protein	0	0	0
MAP2K2	1439	1.53644	mitogen-activated protein kinase kinase 2	0	0	0
WDR41	1440	1.53583	WD repeat domain 41	0	0	0
FCER1A	1441	1.53576	Fc fragment of IgE, high affinity I, receptor for; alpha polypeptide	0	0	0
WASF2	1442	1.53566	WAS protein family, member 2	0	0	0
RABEP1	1443	1.53518	rabaptin, RAB GTPase binding effector protein 1	0	0	0
TFDP1	1444	1.53517	transcription factor Dp-1	0	0	0
MS4A2	1445	1.53507	membrane-spanning 4-domains, subfamily A, member 2	0	0	0
FAM98A	1446	1.53506	family with sequence similarity 98, member A	0	0	0
RPS17	1447	1.53503	ribosomal protein S17	0	0	0
RGS16	1448	1.5343	regulator of G-protein signaling 16	0	0	0
UACA	1449	1.53382	uveal autoantigen with coiled-coil domains and ankyrin repeats	0	0	0
CLIC4	1450	1.53371	chloride intracellular channel 4	0	0	0
ASPM	1451	1.53313	asp (abnormal spindle) homolog, microcephaly associated (Drosophila)	0	0	0
SLC26A6	1452	1.5329	solute carrier family 26 (anion exchanger), member 6	0	0	0
SLC4A7	1452	1.5329	solute carrier family 4, sodium bicarbonate cotransporter, member 7	0	0	0
UBE2B	1454	1.53289	ubiquitin-conjugating enzyme E2B	0	0	0
FRK	1455	1.53255	fyn-related Src family tyrosine kinase	0	0	0
RNF13	1456	1.53251	ring finger protein 13	0	0	0
SLC1A3	1457	1.53184	solute carrier family 1 (glial high affinity glutamate transporter), member 3	0	0	0
INO80	1458	1.53124	INO80 complex subunit	0	0	0
GHR	1459	1.53063	growth hormone receptor	0	0	0
SH3GLB1	1460	1.53012	SH3-domain GRB2-like endophilin B1	0	0	0
CD3E	1461	1.52998	CD3e molecule, epsilon (CD3-TCR complex)	0	0	0
YPEL5	1462	1.52996	yippee-like 5 (Drosophila)	0	0	0
CPNE3	1463	1.52972	copine III	0	0	0
EGLN3	1464	1.52954	egl-9 family hypoxia-inducible factor 3	0	0	0
CUEDC2	1465	1.52935	CUE domain containing 2	0	0	0
TRIM17	1466	1.52917	tripartite motif containing 17	0	0	0
TRIM68	1467	1.52916	tripartite motif containing 68	0	0	0
FASLG	1468	1.52893	Fas ligand (TNF superfamily, member 6)	0	0	0
GOLPH3L	1469	1.52883	golgi phosphoprotein 3-like	0	0	0
PRL	1470	1.52882	prolactin	0	0	0
SLC5A6	1471	1.52872	solute carrier family 5 (sodium/multivitamin and iodide cotransporter), member 6	0	0	0
ARL14EP	1472	1.52845	ADP-ribosylation factor-like 14 effector protein	0	0	0
GRB10	1473	1.52825	growth factor receptor-bound protein 10	0	0	0
NQO1	1474	1.52783	NAD(P)H dehydrogenase, quinone 1	0	0	0
IRAK3	1475	1.52733	interleukin-1 receptor-associated kinase 3	0	0	0
PTTG1	1476	1.5269	pituitary tumor-transforming 1	0	0	0
RNF122	1477	1.52678	ring finger protein 122	0	0	0
IL3	1478	1.52672	interleukin 3	0	0	0
WNK1	1479	1.52621	WNK lysine deficient protein kinase 1	0	0	0
SH3BP4	1480	1.52607	SH3-domain binding protein 4	0	0	0
ITK	1481	1.52568	IL2-inducible T-cell kinase	0	0	0
NAA11	1482	1.52501	N(alpha)-acetyltransferase 11, NatA catalytic subunit	0	0	0
APEH	1483	1.52418	acylaminoacyl-peptide hydrolase	0	0	0
TNS1	1484	1.52387	tensin 1	0	0	0
FAF1	1485	1.52386	Fas (TNFRSF6) associated factor 1	0	0	0
REEP5	1486	1.52366	receptor accessory protein 5	0	0	0
USP36	1487	1.52282	ubiquitin specific peptidase 36	0	0	0
CTNNA2	1488	1.52259	catenin (cadherin-associated protein), alpha 2	0	0	0
CENPA	1489	1.52235	centromere protein A	0	0	0
OGT	1490	1.5221	O-linked N-acetylglucosamine (GlcNAc) transferase	0	0	0
SH3GL2	1491	1.52183	SH3-domain GRB2-like 2	0	0	0
PER1	1492	1.52177	period circadian clock 1	0	0	0
CCDC50	1493	1.5216	coiled-coil domain containing 50	0	0	0
PTTG1IP	1494	1.52132	pituitary tumor-transforming 1 interacting protein	0	0	0
PREPL	1495	1.52128	prolyl endopeptidase-like	0	0	0
CD320	1496	1.52113	CD320 molecule	0	0	0
FAM129B	1497	1.52084	family with sequence similarity 129, member B	0	0	0
NEIL2	1497	1.52084	nei endonuclease VIII-like 2 (E. coli)	0	0	0
ASIP	1499	1.52081	agouti signaling protein	0	0	0
INF2	1500	1.52073	inverted formin, FH2 and WH2 domain containing	0	0	0
NISCH	1501	1.52061	nischarin	0	0	0
HDAC7	1502	1.51917	histone deacetylase 7	0	0	0
RNF24	1503	1.51911	ring finger protein 24	0	0	0
CD8A	1504	1.51882	CD8a molecule	0	0	0
OSBPL2	1505	1.51872	oxysterol binding protein-like 2	0	0	0
FLT3	1506	1.51858	fms-related tyrosine kinase 3	0	0	0
ECH1	1507	1.51846	enoyl CoA hydratase 1, peroxisomal	0	0	0
ORMDL2	1508	1.51833	ORMDL sphingolipid biosynthesis regulator 2	0	0	0
FANCC	1509	1.51824	Fanconi anemia, complementation group C	0	0	0
PIAS1	1510	1.51805	protein inhibitor of activated STAT, 1	0	0	0
DDX3X	1511	1.51753	DEAD (Asp-Glu-Ala-Asp) box helicase 3, X-linked	0	0	0
JAG1	1512	1.51716	jagged 1	0	0	0
ZKSCAN1	1513	1.51713	zinc finger with KRAB and SCAN domains 1	0	0	0
TVP23B	1514	1.51711	trans-golgi network vesicle protein 23 homolog B (S. cerevisiae)	0	0	0
PRMT5	1515	1.51673	protein arginine methyltransferase 5	0	0	0
MOCS3	1516	1.51667	molybdenum cofactor synthesis 3	0	0	0
C11orf58	1517	1.51665	chromosome 11 open reading frame 58	0	0	0
DAGLB	1518	1.51621	diacylglycerol lipase, beta	0	0	0
GLI1	1519	1.51596	GLI family zinc finger 1	0	0	0
SUGT1	1520	1.51523	SGT1, suppressor of G2 allele of SKP1 (S. cerevisiae)	0	0	0
OCLN	1521	1.51518	occludin	0	0	0
MAP4	1522	1.51517	microtubule-associated protein 4	0	0	0
DDB1	1523	1.51479	damage-specific DNA binding protein 1, 127kDa	0	0	0
FMNL1	1524	1.51427	formin-like 1	0	0	0
MRFAP1L1	1525	1.51406	Morf4 family associated protein 1-like 1	0	0	0
RNF167	1526	1.51401	ring finger protein 167	0	0	0
PIAS4	1527	1.51383	protein inhibitor of activated STAT, 4	0	0	0
GNPDA2	1528	1.51356	glucosamine-6-phosphate deaminase 2	0	0	0
WASF1	1529	1.51347	WAS protein family, member 1	0	0	0
ACAT1	1530	1.51266	acetyl-CoA acetyltransferase 1	0	0	0
FLT1	1531	1.51164	fms-related tyrosine kinase 1	0	0	0
ADAM15	1532	1.51162	ADAM metallopeptidase domain 15	0	0	0
SPRED1	1533	1.51154	sprouty-related, EVH1 domain containing 1	0	0	0
GLYR1	1534	1.51151	glyoxylate reductase 1 homolog (Arabidopsis)	0	0	0
GOLT1B	1535	1.51136	golgi transport 1B	0	0	0
CD86	1536	1.51112	CD86 molecule	0	0	0
HOXA13	1537	1.51051	homeobox A13	0	4	0
EIF5B	1538	1.51048	eukaryotic translation initiation factor 5B	0	0	0
ATXN10	1539	1.51032	ataxin 10	0	0	0
MERTK	1540	1.51009	MER proto-oncogene, tyrosine kinase	0	0	0
GRIPAP1	1541	1.50959	GRIP1 associated protein 1	0	0	0
FARSA	1542	1.5088	phenylalanyl-tRNA synthetase, alpha subunit	0	0	0
CTNNAL1	1543	1.5087	catenin (cadherin-associated protein), alpha-like 1	0	0	0
STAU2	1544	1.50837	staufen double-stranded RNA binding protein 2	0	0	0
EHMT2	1545	1.50831	euchromatic histone-lysine N-methyltransferase 2	0	0	0
HDGF	1546	1.50831	hepatoma-derived growth factor	0	0	0
IGF2BP2	1547	1.50814	insulin-like growth factor 2 mRNA binding protein 2	0	0	0
HIST1H1D	1548	1.50753	histone cluster 1, H1d	0	0	0
ERI3	1549	1.50746	ERI1 exoribonuclease family member 3	0	0	0
MAPK10	1550	1.50737	mitogen-activated protein kinase 10	0	0	0
LRRC1	1551	1.50733	leucine rich repeat containing 1	0	0	0
FCGR2B	1552	1.50707	Fc fragment of IgG, low affinity IIb, receptor (CD32)	0	0	0
HSPA6	1553	1.50693	heat shock 70kDa protein 6 (HSP70B')	0	0	0
AHR	1554	1.50679	aryl hydrocarbon receptor	0	0	0
PRKAR1B	1555	1.50633	protein kinase, cAMP-dependent, regulatory, type I, beta	0	0	0
PSMG3	1556	1.50591	proteasome (prosome, macropain) assembly chaperone 3	0	0	0
TICAM2	1557	1.50541	toll-like receptor adaptor molecule 2	0	0	0
PARD6A	1558	1.50484	par-6 family cell polarity regulator alpha	0	0	0
ITGA2B	1559	1.50407	integrin, alpha 2b (platelet glycoprotein IIb of IIb/IIIa complex, antigen CD41)	0	0	0
PODXL	1560	1.50349	podocalyxin-like	0	0	0
YTHDF2	1561	1.50329	YTH N(6)-methyladenosine RNA binding protein 2	0	0	0
CMIP	1562	1.50263	c-Maf inducing protein	0	0	0
NCDN	1563	1.50255	neurochondrin	0	0	0
IARS	1564	1.50209	isoleucyl-tRNA synthetase	0	0	0
DDI2	1565	1.50209	DNA-damage inducible 1 homolog 2 (S. cerevisiae)	0	0	0
APAF1	1566	1.50203	apoptotic peptidase activating factor 1	0	0	0
MYBL2	1567	1.50096	v-myb avian myeloblastosis viral oncogene homolog-like 2	0	0	0
GTF2I	1568	1.49953	general transcription factor IIi	0	0	0
PPP4C	1569	1.4992	protein phosphatase 4, catalytic subunit	0	0	0
CUL9	1570	1.49911	cullin 9	0	0	0
CXADR	1571	1.49876	coxsackie virus and adenovirus receptor	0	0	0
UBA2	1572	1.49865	ubiquitin-like modifier activating enzyme 2	0	0	0
DHX32	1573	1.49848	DEAH (Asp-Glu-Ala-His) box polypeptide 32	0	0	0
NAE1	1574	1.49842	NEDD8 activating enzyme E1 subunit 1	0	0	0
PANK2	1575	1.49753	pantothenate kinase 2	0	0	0
PHF20L1	1576	1.49745	PHD finger protein 20-like 1	0	0	0
ITGB5	1577	1.49654	integrin, beta 5	0	0	0
MVP	1578	1.49525	major vault protein	0	0	0
GRB7	1579	1.4951	growth factor receptor-bound protein 7	0	0	0
UBQLN2	1580	1.49485	ubiquilin 2	0	0	0
TULP3	1581	1.49484	tubby like protein 3	0	0	0
IL2RA	1582	1.49467	interleukin 2 receptor, alpha	0	0	0
CRTC2	1583	1.49441	CREB regulated transcription coactivator 2	0	0	0
TOMM34	1584	1.49428	translocase of outer mitochondrial membrane 34	0	0	0
NUDT16L1	1585	1.4934	nudix (nucleoside diphosphate linked moiety X)-type motif 16-like 1	0	0	0
SERPINA1	1586	1.49323	serpin peptidase inhibitor, clade A (alpha-1 antiproteinase, antitrypsin), member 1	0	0	0
PCMT1	1587	1.49313	protein-L-isoaspartate (D-aspartate) O-methyltransferase	0	0	0
NOMO1	1588	1.49249	NODAL modulator 1	0	0	0
NOMO3	1588	1.49249	NODAL modulator 3	0	0	0
AXL	1590	1.4918	AXL receptor tyrosine kinase	0	0	0
SCNN1A	1591	1.49065	sodium channel, non voltage gated 1 alpha subunit	0	0	0
SCNN1G	1591	1.49065	sodium channel, non voltage gated 1 gamma subunit	0	0	0
MARCKS	1593	1.49029	myristoylated alanine-rich protein kinase C substrate	0	0	0
USP1	1594	1.49001	ubiquitin specific peptidase 1	0	0	0
ANKS1A	1595	1.48982	ankyrin repeat and sterile alpha motif domain containing 1A	0	0	0
HSF2	1596	1.48944	heat shock transcription factor 2	0	0	0
SLC22A18	1597	1.48939	solute carrier family 22, member 18	0	0	0
DLL1	1598	1.48901	delta-like 1 (Drosophila)	0	0	0
SLC43A3	1599	1.48894	solute carrier family 43, member 3	0	0	0
FUBP3	1600	1.48847	far upstream element (FUSE) binding protein 3	0	0	0
LYPLA2	1601	1.48819	lysophospholipase II	0	0	0
BARD1	1602	1.48742	BRCA1 associated RING domain 1	0	0	0
NCLN	1603	1.48725	nicalin	0	0	0
MGMT	1604	1.48581	O-6-methylguanine-DNA methyltransferase	0	0	0
MRPS30	1605	1.48489	mitochondrial ribosomal protein S30	0	0	0
EPN1	1606	1.48427	epsin 1	0	0	0
LRRC59	1607	1.48415	leucine rich repeat containing 59	0	0	0
XRCC5	1608	1.48285	X-ray repair complementing defective repair in Chinese hamster cells 5 (double-strand-break rejoining)	0	0	0
THUMPD3	1609	1.48283	THUMP domain containing 3	0	0	0
ALDH6A1	1610	1.48283	aldehyde dehydrogenase 6 family, member A1	0	0	0
BZW1	1611	1.48217	basic leucine zipper and W2 domains 1	0	0	0
RNF103	1612	1.48216	ring finger protein 103	0	0	0
BID	1613	1.48169	BH3 interacting domain death agonist	0	0	0
FBXW7	1614	1.4812	F-box and WD repeat domain containing 7, E3 ubiquitin protein ligase	0	0	0
NCOA3	1615	1.48068	nuclear receptor coactivator 3	0	0	0
PAK3	1616	1.48058	p21 protein (Cdc42/Rac)-activated kinase 3	0	0	0
RNF25	1617	1.48057	ring finger protein 25	0	0	0
DDI1	1618	1.48055	DNA-damage inducible 1 homolog 1 (S. cerevisiae)	0	0	0
CRY2	1619	1.4802	cryptochrome circadian clock 2	0	0	0
NAA38	1620	1.48009	N(alpha)-acetyltransferase 38, NatC auxiliary subunit	0	0	0
ESD	1621	1.48004	esterase D	0	0	0
IFNAR2	1622	1.47986	interferon (alpha, beta and omega) receptor 2	0	0	0
CDH2	1623	1.47978	cadherin 2, type 1, N-cadherin (neuronal)	0	0	0
TNFRSF10B	1624	1.47971	tumor necrosis factor receptor superfamily, member 10b	0	0	0
VEZT	1625	1.47937	vezatin, adherens junctions transmembrane protein	0	0	0
TRIP12	1626	1.47919	thyroid hormone receptor interactor 12	0	0	0
BLK	1627	1.47879	BLK proto-oncogene, Src family tyrosine kinase	0	0	0
HADH	1628	1.47877	hydroxyacyl-CoA dehydrogenase	0	0	0
OSBPL11	1629	1.47875	oxysterol binding protein-like 11	0	0	0
FOXM1	1630	1.47826	forkhead box M1	0	0	0
LRIF1	1631	1.47695	ligand dependent nuclear receptor interacting factor 1	0	0	0
PTPN1	1632	1.47624	protein tyrosine phosphatase, non-receptor type 1	0	0	0
VPS4B	1633	1.47448	vacuolar protein sorting 4 homolog B (S. cerevisiae)	0	0	0
TOM1	1634	1.47437	target of myb1 membrane trafficking protein	0	0	0
MAD2L1BP	1635	1.47401	MAD2L1 binding protein	0	0	0
ELAVL1	1636	1.47367	ELAV like RNA binding protein 1	0	0	0
ZFAND2B	1637	1.47359	zinc finger, AN1-type domain 2B	0	0	0
NMI	1638	1.47333	N-myc (and STAT) interactor	0	0	0
ABCF3	1639	1.47304	ATP-binding cassette, sub-family F (GCN20), member 3	0	0	0
CASP10	1640	1.47297	caspase 10, apoptosis-related cysteine peptidase	0	0	0
PPIF	1641	1.47295	peptidylprolyl isomerase F	0	0	0
DOCK2	1642	1.47291	dedicator of cytokinesis 2	0	0	0
PLA2G4A	1643	1.47197	phospholipase A2, group IVA (cytosolic, calcium-dependent)	0	0	0
MRPS17	1644	1.47178	mitochondrial ribosomal protein S17	0	0	0
NDC1	1645	1.47167	NDC1 transmembrane nucleoporin	0	0	0
B2M	1646	1.47081	beta-2-microglobulin	0	0	0
DIP2A	1647	1.47071	DIP2 disco-interacting protein 2 homolog A (Drosophila)	0	0	0
APBB1IP	1648	1.47063	amyloid beta (A4) precursor protein-binding, family B, member 1 interacting protein	0	0	0
NLN	1649	1.46978	neurolysin (metallopeptidase M3 family)	0	0	0
ZNF131	1650	1.46968	zinc finger protein 131	0	0	0
CD3G	1651	1.46956	CD3g molecule, gamma (CD3-TCR complex)	0	0	0
GAB2	1652	1.46933	GRB2-associated binding protein 2	0	0	0
UBR7	1653	1.46873	ubiquitin protein ligase E3 component n-recognin 7 (putative)	0	0	0
ATP8B3	1654	1.46873	ATPase, aminophospholipid transporter, class I, type 8B, member 3	0	0	0
BRAP	1655	1.46823	BRCA1 associated protein	0	0	0
NEDD9	1656	1.46776	neural precursor cell expressed, developmentally down-regulated 9	0	0	0
TPD52	1657	1.46734	tumor protein D52	0	0	0
ERI1	1658	1.46718	exoribonuclease 1	0	0	0
SCAF1	1659	1.46684	SR-related CTD-associated factor 1	0	0	0
BTN2A1	1660	1.46648	butyrophilin, subfamily 2, member A1	0	0	0
ACOT7	1661	1.46589	acyl-CoA thioesterase 7	0	0	0
HSPB1	1662	1.46549	heat shock 27kDa protein 1	0	0	0
CDC6	1663	1.46424	cell division cycle 6	0	0	0
CFL1	1664	1.46424	cofilin 1 (non-muscle)	0	0	0
ETHE1	1665	1.46415	ethylmalonic encephalopathy 1	0	0	0
CARD10	1666	1.46413	caspase recruitment domain family, member 10	0	0	0
PTP4A2	1667	1.46287	protein tyrosine phosphatase type IVA, member 2	0	0	0
ZNF148	1668	1.46266	zinc finger protein 148	0	0	0
CD14	1669	1.46246	CD14 molecule	0	0	0
VPS45	1670	1.46213	vacuolar protein sorting 45 homolog (S. cerevisiae)	0	0	0
S100A11	1671	1.46194	S100 calcium binding protein A11	0	0	0
CFAP20	1672	1.46183	cilia and flagella associated protein 20	0	0	0
KDM4B	1673	1.46183	lysine (K)-specific demethylase 4B	0	0	0
GNAZ	1674	1.4618	guanine nucleotide binding protein (G protein), alpha z polypeptide	1	0	0
UBE4B	1675	1.46132	ubiquitination factor E4B	0	0	0
ACTA2	1676	1.46114	actin, alpha 2, smooth muscle, aorta	0	0	0
STK11	1677	1.46104	serine/threonine kinase 11	0	0	0
UBAP2L	1678	1.4606	ubiquitin associated protein 2-like	0	0	0
CBWD2	1679	1.46058	COBW domain containing 2	0	0	0
GNAO1	1680	1.46058	guanine nucleotide binding protein (G protein), alpha activating activity polypeptide O	0	0	0
SNX17	1681	1.46056	sorting nexin 17	0	0	0
SPTAN1	1682	1.45966	spectrin, alpha, non-erythrocytic 1	0	0	0
MIF	1683	1.45958	macrophage migration inhibitory factor (glycosylation-inhibiting factor)	0	0	0
TRIM41	1684	1.4593	tripartite motif containing 41	0	0	0
ITGA3	1685	1.4589	integrin, alpha 3 (antigen CD49C, alpha 3 subunit of VLA-3 receptor)	0	0	0
YBX2	1686	1.45847	Y box binding protein 2	0	0	0
BST2	1687	1.45797	bone marrow stromal cell antigen 2	0	0	0
DUS3L	1688	1.45796	dihydrouridine synthase 3-like (S. cerevisiae)	0	0	0
RGPD5	1689	1.45771	RANBP2-like and GRIP domain containing 5	0	0	0
PRPSAP1	1690	1.4568	phosphoribosyl pyrophosphate synthetase-associated protein 1	0	0	0
PRPSAP2	1690	1.4568	phosphoribosyl pyrophosphate synthetase-associated protein 2	0	0	0
EFNB1	1692	1.4566	ephrin-B1	0	0	0
TRAF7	1693	1.45613	TNF receptor-associated factor 7, E3 ubiquitin protein ligase	0	0	0
SIAH2	1694	1.45516	siah E3 ubiquitin protein ligase 2	0	0	0
EEF1G	1695	1.45319	eukaryotic translation elongation factor 1 gamma	0	0	0
IARS2	1696	1.45273	isoleucyl-tRNA synthetase 2, mitochondrial	0	0	0
HACL1	1697	1.45214	2-hydroxyacyl-CoA lyase 1	0	0	0
TRIM28	1698	1.45157	tripartite motif containing 28	0	0	0
DOK4	1699	1.45075	docking protein 4	0	0	0
CYFIP1	1700	1.45043	cytoplasmic FMR1 interacting protein 1	0	0	0
IFNG	1701	1.44904	interferon, gamma	0	0	0
MARS	1702	1.44781	methionyl-tRNA synthetase	0	0	0
TSC1	1703	1.44666	tuberous sclerosis 1	0	0	0
TYW1	1704	1.44645	tRNA-yW synthesizing protein 1 homolog (S. cerevisiae)	0	0	0
TMBIM6	1705	1.44523	transmembrane BAX inhibitor motif containing 6	0	0	0
APC	1706	1.44481	adenomatous polyposis coli	0	0	0
IL12RB2	1707	1.4446	interleukin 12 receptor, beta 2	0	0	0
HIPK2	1708	1.44438	homeodomain interacting protein kinase 2	0	0	0
TRIP11	1709	1.44435	thyroid hormone receptor interactor 11	0	0	0
RFWD3	1710	1.4442	ring finger and WD repeat domain 3	0	0	0
UBE2M	1711	1.44404	ubiquitin-conjugating enzyme E2M	0	0	0
FGFR4	1712	1.44322	fibroblast growth factor receptor 4	0	0	0
CDYL	1713	1.44302	chromodomain protein, Y-like	0	0	0
CKS1B	1714	1.44259	CDC28 protein kinase regulatory subunit 1B	0	0	0
ALDH3A2	1715	1.44053	aldehyde dehydrogenase 3 family, member A2	0	0	0
UBXN7	1716	1.44022	UBX domain protein 7	0	0	0
SAFB2	1717	1.44013	scaffold attachment factor B2	0	0	0
AFP	1718	1.43993	alpha-fetoprotein	0	0	0
PIK3C3	1719	1.43937	phosphatidylinositol 3-kinase, catalytic subunit type 3	0	0	0
POLR2A	1720	1.43931	polymerase (RNA) II (DNA directed) polypeptide A, 220kDa	0	0	0
VPS4A	1721	1.43898	vacuolar protein sorting 4 homolog A (S. cerevisiae)	0	0	0
NBAS	1722	1.43894	neuroblastoma amplified sequence	0	0	0
IL3RA	1723	1.43893	interleukin 3 receptor, alpha (low affinity)	0	0	0
OAS2	1724	1.43885	2'-5'-oligoadenylate synthetase 2, 69/71kDa	0	0	0
TTC27	1725	1.43787	tetratricopeptide repeat domain 27	0	0	0
ECHS1	1726	1.43496	enoyl CoA hydratase, short chain, 1, mitochondrial	0	0	0
UNC45B	1727	1.4345	unc-45 myosin chaperone B	0	0	0
SIKE1	1728	1.43351	suppressor of IKBKE 1	0	0	0
MDM4	1729	1.4331	MDM4, p53 regulator	0	0	0
ITPR1	1730	1.43234	inositol 1,4,5-trisphosphate receptor, type 1	0	0	0
MYLIP	1731	1.43196	myosin regulatory light chain interacting protein	0	0	1
ALDH1B1	1732	1.43191	aldehyde dehydrogenase 1 family, member B1	0	0	0
ZFR	1733	1.43177	zinc finger RNA binding protein	0	0	0
MYL6	1734	1.43097	myosin, light chain 6, alkali, smooth muscle and non-muscle	0	0	0
GNAI3	1735	1.4307	guanine nucleotide binding protein (G protein), alpha inhibiting activity polypeptide 3	0	0	0
EEF2K	1736	1.43041	eukaryotic elongation factor 2 kinase	0	0	0
WWP2	1737	1.43033	WW domain containing E3 ubiquitin protein ligase 2	0	0	0
VPS36	1738	1.42996	vacuolar protein sorting 36 homolog (S. cerevisiae)	0	0	0
RUNX2	1739	1.42966	runt-related transcription factor 2	0	0	0
ERLIN1	1740	1.4296	ER lipid raft associated 1	0	0	0
JOSD1	1741	1.42957	Josephin domain containing 1	0	0	0
SLC25A12	1742	1.42884	solute carrier family 25 (aspartate/glutamate carrier), member 12	0	0	0
NCK1	1743	1.42858	NCK adaptor protein 1	0	0	0
PRPS1	1744	1.42851	phosphoribosyl pyrophosphate synthetase 1	0	0	0
ZRANB1	1745	1.42826	zinc finger, RAN-binding domain containing 1	0	0	0
UIMC1	1746	1.42818	ubiquitin interaction motif containing 1	0	0	0
AIP	1747	1.42783	aryl hydrocarbon receptor interacting protein	0	0	0
USP10	1748	1.42641	ubiquitin specific peptidase 10	0	0	0
CALR	1749	1.42544	calreticulin	0	0	0
UBAP2	1750	1.42535	ubiquitin associated protein 2	0	0	0
CFTR	1751	1.42506	cystic fibrosis transmembrane conductance regulator (ATP-binding cassette sub-family C, member 7)	0	0	0
CACUL1	1752	1.42496	CDK2-associated, cullin domain 1	0	0	0
HERC1	1753	1.42461	HECT and RLD domain containing E3 ubiquitin protein ligase family member 1	0	0	0
VPS25	1754	1.42435	vacuolar protein sorting 25 homolog (S. cerevisiae)	0	0	0
TMOD3	1755	1.42404	tropomodulin 3 (ubiquitous)	0	0	0
UBE2K	1756	1.42401	ubiquitin-conjugating enzyme E2K	0	0	0
STEAP3	1757	1.424	STEAP family member 3, metalloreductase	0	0	0
RPS6KA4	1758	1.42372	ribosomal protein S6 kinase, 90kDa, polypeptide 4	0	0	0
AMFR	1759	1.42354	autocrine motility factor receptor, E3 ubiquitin protein ligase	0	0	0
LRRK2	1760	1.42338	leucine-rich repeat kinase 2	0	0	0
RNF31	1761	1.42285	ring finger protein 31	0	0	0
SMARCE1	1762	1.42255	SWI/SNF related, matrix associated, actin dependent regulator of chromatin, subfamily e, member 1	0	0	0
TPM4	1763	1.42252	tropomyosin 4	0	0	0
SIGIRR	1764	1.42155	single immunoglobulin and toll-interleukin 1 receptor (TIR) domain	0	0	0
USO1	1765	1.42116	USO1 vesicle transport factor	0	0	0
UBASH3A	1766	1.41953	ubiquitin associated and SH3 domain containing A	0	0	0
AMBRA1	1767	1.41856	autophagy/beclin-1 regulator 1	0	0	0
TXNDC9	1768	1.41833	thioredoxin domain containing 9	0	0	0
LRRC40	1769	1.41822	leucine rich repeat containing 40	0	0	0
KRT77	1770	1.41751	keratin 77, type II	0	0	0
ALCAM	1771	1.41735	activated leukocyte cell adhesion molecule	0	0	0
ST13	1772	1.41707	suppression of tumorigenicity 13 (colon carcinoma) (Hsp70 interacting protein)	0	0	0
MARCH1	1773	1.4164	membrane-associated ring finger (C3HC4) 1, E3 ubiquitin protein ligase	0	0	0
CD28	1774	1.41552	CD28 molecule	0	0	0
ASB2	1775	1.41446	ankyrin repeat and SOCS box containing 2	0	0	0
HIC1	1776	1.41316	hypermethylated in cancer 1	0	0	0
RPL10	1777	1.41296	ribosomal protein L10	0	0	0
USP14	1778	1.41285	ubiquitin specific peptidase 14 (tRNA-guanine transglycosylase)	0	0	0
TBC1D17	1779	1.41218	TBC1 domain family, member 17	0	0	0
BCAT2	1780	1.41106	branched chain amino-acid transaminase 2, mitochondrial	0	0	0
IER3IP1	1781	1.4108	immediate early response 3 interacting protein 1	0	0	0
SCD5	1782	1.4104	stearoyl-CoA desaturase 5	0	0	0
DCUN1D1	1783	1.41016	DCN1, defective in cullin neddylation 1, domain containing 1	0	0	0
PELI2	1784	1.40979	pellino E3 ubiquitin protein ligase family member 2	0	0	0
OS9	1785	1.40949	osteosarcoma amplified 9, endoplasmic reticulum lectin	0	0	0
USP13	1786	1.40941	ubiquitin specific peptidase 13 (isopeptidase T-3)	0	0	0
KIF14	1787	1.40938	kinesin family member 14	0	0	0
PCK2	1788	1.40907	phosphoenolpyruvate carboxykinase 2 (mitochondrial)	0	0	0
ZNHIT2	1789	1.4089	zinc finger, HIT-type containing 2	0	0	0
SLC2A4	1790	1.40847	solute carrier family 2 (facilitated glucose transporter), member 4	0	0	0
RNF4	1791	1.40832	ring finger protein 4	0	0	0
CXCR4	1792	1.40802	chemokine (C-X-C motif) receptor 4	0	0	0
SIVA1	1793	1.40691	SIVA1, apoptosis-inducing factor	0	0	0
TSPYL1	1794	1.40627	TSPY-like 1	0	0	0
ZNF598	1795	1.40616	zinc finger protein 598	0	0	0
DNMT1	1796	1.40559	DNA (cytosine-5-)-methyltransferase 1	0	0	0
CHMP2B	1797	1.40556	charged multivesicular body protein 2B	0	0	0
PTPN23	1798	1.40498	protein tyrosine phosphatase, non-receptor type 23	0	0	0
CDK3	1799	1.40414	cyclin-dependent kinase 3	0	0	0
TESPA1	1800	1.4038	thymocyte expressed, positive selection associated 1	0	0	0
THEMIS	1800	1.4038	thymocyte selection associated	0	0	0
RNF185	1802	1.40301	ring finger protein 185	0	0	0
CDC25C	1803	1.40265	cell division cycle 25C	0	0	0
MYBL1	1804	1.40242	v-myb avian myeloblastosis viral oncogene homolog-like 1	0	0	0
SHCBP1	1805	1.40214	SHC SH2-domain binding protein 1	0	0	0
CHMP5	1806	1.40045	charged multivesicular body protein 5	0	0	0
SLC35B2	1807	1.40024	solute carrier family 35 (adenosine 3'-phospho 5'-phosphosulfate transporter), member B2	0	0	0
TTN	1808	1.39913	titin	0	0	0
ORC1	1809	1.39896	origin recognition complex, subunit 1	0	0	0
CDKN2AIP	1810	1.39893	CDKN2A interacting protein	0	0	0
PIP5K1B	1811	1.3986	phosphatidylinositol-4-phosphate 5-kinase, type I, beta	0	0	0
SIL1	1812	1.39813	SIL1 nucleotide exchange factor	0	0	0
RNF220	1813	1.39808	ring finger protein 220	0	0	0
PAG1	1814	1.39717	phosphoprotein membrane anchor with glycosphingolipid microdomains 1	0	0	0
UBE2L6	1815	1.39701	ubiquitin-conjugating enzyme E2L 6	0	0	0
PDXK	1816	1.39653	pyridoxal (pyridoxine, vitamin B6) kinase	0	0	0
ERP29	1817	1.39521	endoplasmic reticulum protein 29	0	0	0
TNK2	1818	1.39456	tyrosine kinase, non-receptor, 2	0	0	0
TLR1	1819	1.39452	toll-like receptor 1	0	0	0
BRK1	1820	1.39358	BRICK1, SCAR/WAVE actin-nucleating complex subunit	0	0	0
HADHA	1821	1.39301	hydroxyacyl-CoA dehydrogenase/3-ketoacyl-CoA thiolase/enoyl-CoA hydratase (trifunctional protein), alpha subunit	0	0	0
RPTOR	1822	1.39289	regulatory associated protein of MTOR, complex 1	0	0	0
PRKAR2B	1823	1.39274	protein kinase, cAMP-dependent, regulatory, type II, beta	0	0	0
PRKCG	1824	1.39272	protein kinase C, gamma	0	0	0
EIF2S2	1825	1.39216	eukaryotic translation initiation factor 2, subunit 2 beta, 38kDa	0	0	0
HIVEP3	1826	1.39216	human immunodeficiency virus type I enhancer binding protein 3	0	0	0
EPHA2	1827	1.39206	EPH receptor A2	0	0	0
ANXA6	1828	1.39176	annexin A6	0	0	0
TDG	1829	1.39148	thymine DNA glycosylase	0	0	0
MOV10	1830	1.3913	Mov10 RISC complex RNA helicase	0	0	0
LIMA1	1831	1.39061	LIM domain and actin binding 1	0	0	0
BDNF	1832	1.39047	brain-derived neurotrophic factor	0	0	0
OSBPL5	1833	1.38993	oxysterol binding protein-like 5	0	0	0
MST1R	1834	1.38942	macrophage stimulating 1 receptor	0	0	0
FAF2	1835	1.38878	Fas associated factor family member 2	0	1	0
KEAP1	1836	1.38852	kelch-like ECH-associated protein 1	0	0	0
NDFIP2	1837	1.38833	Nedd4 family interacting protein 2	0	0	0
BAG1	1838	1.38744	BCL2-associated athanogene	0	0	0
ECHDC1	1839	1.38705	ethylmalonyl-CoA decarboxylase 1	0	0	0
IL6ST	1840	1.38616	interleukin 6 signal transducer	0	0	0
CTTN	1841	1.3857	cortactin	0	0	0
VWF	1842	1.38489	von Willebrand factor	0	0	0
APPL1	1843	1.38462	adaptor protein, phosphotyrosine interaction, PH domain and leucine zipper containing 1	0	0	0
ING1	1844	1.38455	inhibitor of growth family, member 1	0	0	0
ATP7A	1845	1.38453	ATPase, Cu++ transporting, alpha polypeptide	0	0	0
ANTXR1	1846	1.38442	anthrax toxin receptor 1	0	0	0
ANTXR2	1846	1.38442	anthrax toxin receptor 2	0	0	0
PAX6	1848	1.38412	paired box 6	0	0	0
NAA50	1849	1.38385	N(alpha)-acetyltransferase 50, NatE catalytic subunit	0	0	0
TRIM24	1850	1.38344	tripartite motif containing 24	0	0	0
IGF1	1851	1.38276	insulin-like growth factor 1 (somatomedin C)	0	0	0
VPS33B	1852	1.38141	vacuolar protein sorting 33 homolog B (yeast)	0	0	0
CHD3	1853	1.38106	chromodomain helicase DNA binding protein 3	0	0	0
PAX3	1854	1.38065	paired box 3	0	0	0
CDK6	1855	1.3806	cyclin-dependent kinase 6	0	0	0
DLG4	1856	1.38037	discs, large homolog 4 (Drosophila)	0	0	0
SREBF1	1857	1.38013	sterol regulatory element binding transcription factor 1	0	0	0
UBE2V2	1858	1.37952	ubiquitin-conjugating enzyme E2 variant 2	0	0	0
SLC1A5	1859	1.37948	solute carrier family 1 (neutral amino acid transporter), member 5	0	0	0
CAND1	1860	1.37947	cullin-associated and neddylation-dissociated 1	0	0	0
KCTD3	1861	1.37945	potassium channel tetramerization domain containing 3	0	0	0
MUL1	1862	1.3785	mitochondrial E3 ubiquitin protein ligase 1	0	0	0
PPP3R1	1863	1.37802	protein phosphatase 3, regulatory subunit B, alpha	0	0	0
BUB3	1864	1.37768	BUB3 mitotic checkpoint protein	0	0	0
UBR3	1865	1.37658	ubiquitin protein ligase E3 component n-recognin 3 (putative)	0	0	0
SLC25A11	1866	1.37648	solute carrier family 25 (mitochondrial carrier; oxoglutarate carrier), member 11	0	0	0
RNF123	1867	1.37634	ring finger protein 123	0	0	0
TJP1	1868	1.37586	tight junction protein 1	0	0	0
TIAL1	1869	1.37503	TIA1 cytotoxic granule-associated RNA binding protein-like 1	0	0	0
CORO7	1870	1.37495	coronin 7	0	0	0
HIVEP2	1871	1.3744	human immunodeficiency virus type I enhancer binding protein 2	0	0	0
PARP14	1872	1.37364	poly (ADP-ribose) polymerase family, member 14	0	0	0
SGPL1	1873	1.37338	sphingosine-1-phosphate lyase 1	0	0	0
ERGIC3	1874	1.37324	ERGIC and golgi 3	0	0	0
WWOX	1875	1.3732	WW domain containing oxidoreductase	0	0	0
EPHA1	1876	1.37298	EPH receptor A1	0	0	0
UAP1	1877	1.37284	UDP-N-acetylglucosamine pyrophosphorylase 1	0	0	0
SCYL3	1878	1.3726	SCY1-like 3 (S. cerevisiae)	0	0	0
MLST8	1879	1.37215	MTOR associated protein, LST8 homolog (S. cerevisiae)	0	0	0
NASP	1880	1.37206	nuclear autoantigenic sperm protein (histone-binding)	0	0	0
BAK1	1881	1.37186	BCL2-antagonist/killer 1	0	0	0
RNF125	1882	1.37182	ring finger protein 125, E3 ubiquitin protein ligase	0	0	0
ETS2	1883	1.37176	v-ets avian erythroblastosis virus E26 oncogene homolog 2	0	0	0
TNIP3	1884	1.37171	TNFAIP3 interacting protein 3	0	0	0
ALDH16A1	1885	1.37156	aldehyde dehydrogenase 16 family, member A1	0	0	0
CYFIP2	1886	1.37123	cytoplasmic FMR1 interacting protein 2	0	0	0
TMUB1	1887	1.37105	transmembrane and ubiquitin-like domain containing 1	0	0	0
NCKAP1	1888	1.37066	NCK-associated protein 1	0	0	0
HLA-A	1889	1.37062	major histocompatibility complex, class I, A	0	0	0
TFAP4	1890	1.37026	transcription factor AP-4 (activating enhancer binding protein 4)	0	0	0
MEIS2	1891	1.3701	Meis homeobox 2	0	0	0
MEIS3	1892	1.36899	Meis homeobox 3	0	0	0
GORASP2	1893	1.36895	golgi reassembly stacking protein 2, 55kDa	0	0	0
ACTC1	1894	1.36891	actin, alpha, cardiac muscle 1	0	0	0
SEC61A1	1895	1.36889	Sec61 alpha 1 subunit (S. cerevisiae)	0	0	0
FHL2	1896	1.36835	four and a half LIM domains 2	0	0	0
DALRD3	1897	1.36749	DALR anticodon binding domain containing 3	0	0	0
PLD2	1898	1.36727	phospholipase D2	0	0	0
MAP3K11	1899	1.36701	mitogen-activated protein kinase kinase kinase 11	0	0	0
BUB1B	1900	1.367	BUB1 mitotic checkpoint serine/threonine kinase B	0	0	0
GLI3	1901	1.36656	GLI family zinc finger 3	0	0	0
DUS2	1902	1.3665	dihydrouridine synthase 2	0	0	0
KRT3	1903	1.36557	keratin 3, type II	0	0	0
ERG	1904	1.36509	v-ets avian erythroblastosis virus E26 oncogene homolog	0	0	0
VCPIP1	1905	1.36496	valosin containing protein (p97)/p47 complex interacting protein 1	0	0	0
MAGED2	1906	1.36477	melanoma antigen family D2	0	0	0
VPS37B	1907	1.36474	vacuolar protein sorting 37 homolog B (S. cerevisiae)	0	0	0
ZC3H12A	1908	1.3647	zinc finger CCCH-type containing 12A	0	0	0
VLDLR	1909	1.36426	very low density lipoprotein receptor	0	0	0
ACLY	1910	1.36358	ATP citrate lyase	0	0	0
ARPC1B	1911	1.36333	actin related protein 2/3 complex, subunit 1B, 41kDa	0	0	0
PBX1	1912	1.36299	pre-B-cell leukemia homeobox 1	0	0	0
RNF139	1913	1.36289	ring finger protein 139	0	0	0
RUSC1	1914	1.36286	RUN and SH3 domain containing 1	0	0	0
BMP4	1915	1.36263	bone morphogenetic protein 4	0	0	0
NUDCD2	1916	1.36259	NudC domain containing 2	0	0	0
ILKAP	1917	1.36254	integrin-linked kinase-associated serine/threonine phosphatase	0	0	0
CRABP2	1918	1.3623	cellular retinoic acid binding protein 2	0	0	0
MYL9	1919	1.36218	myosin, light chain 9, regulatory	0	0	0
ERCC3	1920	1.36154	excision repair cross-complementation group 3	0	0	0
SHKBP1	1921	1.36133	SH3KBP1 binding protein 1	0	0	0
BRAT1	1922	1.36129	BRCA1-associated ATM activator 1	0	0	0
PIP4K2B	1923	1.3611	phosphatidylinositol-5-phosphate 4-kinase, type II, beta	0	0	0
DLGAP5	1924	1.36071	discs, large (Drosophila) homolog-associated protein 5	0	0	0
DUSP5	1925	1.36052	dual specificity phosphatase 5	0	0	0
SYNGR1	1926	1.36038	synaptogyrin 1	0	0	0
PARP9	1927	1.36021	poly (ADP-ribose) polymerase family, member 9	0	0	0
PLCG2	1928	1.36011	phospholipase C, gamma 2 (phosphatidylinositol-specific)	0	0	0
HBEGF	1929	1.36	heparin-binding EGF-like growth factor	0	0	0
UBQLN1	1930	1.35998	ubiquilin 1	0	0	0
ITGAV	1931	1.3597	integrin, alpha V	0	0	0
PLSCR1	1932	1.35902	phospholipid scramblase 1	0	0	0
PRICKLE1	1933	1.35881	prickle homolog 1 (Drosophila)	0	0	0
NOD1	1934	1.35881	nucleotide-binding oligomerization domain containing 1	0	0	0
CHFR	1935	1.35818	checkpoint with forkhead and ring finger domains, E3 ubiquitin protein ligase	0	0	0
PPP6R3	1936	1.35781	protein phosphatase 6, regulatory subunit 3	0	0	0
ACTG2	1937	1.35778	actin, gamma 2, smooth muscle, enteric	0	0	0
PRKCSH	1938	1.35767	protein kinase C substrate 80K-H	0	0	0
FAR1	1939	1.35766	fatty acyl CoA reductase 1	0	0	0
S100A6	1940	1.35728	S100 calcium binding protein A6	0	0	0
GOLGB1	1941	1.35709	golgin B1	0	0	0
NTRK2	1942	1.35705	neurotrophic tyrosine kinase, receptor, type 2	0	0	0
ZNF281	1943	1.3568	zinc finger protein 281	0	0	0
TIGAR	1944	1.35642	TP53 induced glycolysis regulatory phosphatase	0	0	0
MCTS1	1945	1.35604	malignant T cell amplified sequence 1	0	0	0
GGH	1946	1.35602	gamma-glutamyl hydrolase (conjugase, folylpolygammaglutamyl hydrolase)	0	0	0
HELZ	1947	1.35538	helicase with zinc finger	0	0	0
LAPTM5	1948	1.35533	lysosomal protein transmembrane 5	0	0	0
PROS1	1949	1.35456	protein S (alpha)	0	0	0
RUFY1	1950	1.35435	RUN and FYVE domain containing 1	0	0	0
PRKAG2	1951	1.35433	protein kinase, AMP-activated, gamma 2 non-catalytic subunit	0	0	0
PSIP1	1952	1.35376	PC4 and SFRS1 interacting protein 1	0	0	0
ELF4	1953	1.35281	E74-like factor 4 (ets domain transcription factor)	0	0	0
LAGE3	1954	1.3524	L antigen family, member 3	0	0	0
LRR1	1955	1.35235	leucine rich repeat protein 1	0	0	0
DARS2	1956	1.35228	aspartyl-tRNA synthetase 2, mitochondrial	0	0	0
PDIA3	1957	1.35219	protein disulfide isomerase family A, member 3	0	0	0
ELOVL2	1958	1.35204	ELOVL fatty acid elongase 2	0	0	0
RPS6KA3	1959	1.35148	ribosomal protein S6 kinase, 90kDa, polypeptide 3	0	0	0
AIMP2	1960	1.35101	aminoacyl tRNA synthetase complex-interacting multifunctional protein 2	0	0	0
TP53BP2	1961	1.35074	tumor protein p53 binding protein 2	0	0	0
MED1	1962	1.35068	mediator complex subunit 1	0	0	0
OSTM1	1963	1.3502	osteopetrosis associated transmembrane protein 1	0	0	0
NOS3	1964	1.34971	nitric oxide synthase 3 (endothelial cell)	0	0	0
PDGFRA	1965	1.34971	platelet-derived growth factor receptor, alpha polypeptide	0	0	0
MYH9	1966	1.34963	myosin, heavy chain 9, non-muscle	0	0	0
AACS	1967	1.34949	acetoacetyl-CoA synthetase	0	0	0
WEE1	1968	1.34937	WEE1 G2 checkpoint kinase	0	0	0
YWHAQ	1969	1.3489	tyrosine 3-monooxygenase/tryptophan 5-monooxygenase activation protein, theta	0	0	0
ZFAND4	1970	1.34861	zinc finger, AN1-type domain 4	0	0	0
LIMS1	1971	1.34842	LIM and senescent cell antigen-like domains 1	0	0	0
STK17A	1972	1.34812	serine/threonine kinase 17a	0	0	0
SHANK3	1973	1.34788	SH3 and multiple ankyrin repeat domains 3	0	0	0
DIABLO	1974	1.34725	diablo, IAP-binding mitochondrial protein	0	0	0
NXN	1975	1.34707	nucleoredoxin	0	0	0
PRMT1	1976	1.3468	protein arginine methyltransferase 1	0	0	0
PGRMC2	1977	1.34662	progesterone receptor membrane component 2	0	0	0
HSPA9	1978	1.34617	heat shock 70kDa protein 9 (mortalin)	0	0	0
ZNRF1	1979	1.34553	zinc and ring finger 1, E3 ubiquitin protein ligase	0	0	0
GIPC1	1980	1.34546	GIPC PDZ domain containing family, member 1	0	0	0
PRR14L	1981	1.34493	proline rich 14-like	0	0	0
PRKCE	1982	1.34473	protein kinase C, epsilon	0	0	0
FAU	1983	1.34445	Finkel-Biskis-Reilly murine sarcoma virus (FBR-MuSV) ubiquitously expressed	0	0	0
VPS35	1984	1.34429	VPS35 retromer complex component	0	0	0
PJA1	1985	1.34412	praja ring finger 1, E3 ubiquitin protein ligase	0	0	0
TMEM11	1986	1.3441	transmembrane protein 11	0	0	0
DTNA	1987	1.34396	dystrobrevin, alpha	0	0	0
GNAI1	1988	1.34301	guanine nucleotide binding protein (G protein), alpha inhibiting activity polypeptide 1	0	0	0
NPDC1	1989	1.34301	neural proliferation, differentiation and control, 1	0	0	0
PABPC1	1990	1.3428	poly(A) binding protein, cytoplasmic 1	0	0	0
FBXO3	1991	1.34205	F-box protein 3	0	0	0
EIF3L	1992	1.34201	eukaryotic translation initiation factor 3, subunit L	0	0	0
DDRGK1	1993	1.34166	DDRGK domain containing 1	0	0	0
METAP2	1994	1.34155	methionyl aminopeptidase 2	0	0	0
FGFR2	1995	1.34151	fibroblast growth factor receptor 2	0	0	0
ANKS1B	1996	1.34137	ankyrin repeat and sterile alpha motif domain containing 1B	0	0	0
WDR45B	1997	1.34134	WD repeat domain 45B	0	0	0
VTA1	1998	1.34126	vesicle (multivesicular body) trafficking 1	0	0	0
[truncated: 10,468 more rows]
