# Supplementary material for: Genetic Prioritization, Therapeutic Repositioning and Cross-Disease Comparisons Reveal Inflammatory Targets Tractable for Kidney Stone Disease
Source: Front Immunol. 2021 Aug 20;12:687291. doi: 10.3389/fimmu.2021.687291 (PMC8417698; doi:10.3389/fimmu.2021.687291)
Supplement: Supplementary file 3 [file Table_2.xlsx]

## Sheet: Table S2
Supplementary Table 2. List of inflammasome genes prioritised in kidney stone disease
gene	rank	rating	description	Inflammasome genes
UBA52	2	4.93902	ubiquitin A-52 residue ribosomal protein fusion product 1	no
NFKBIA	5	4.50273	nuclear factor of kappa light polypeptide gene enhancer in B-cells inhibitor, alpha	no
NFKB1	7	4.45404	nuclear factor of kappa light polypeptide gene enhancer in B-cells 1	no
TP53	9	3.55375	tumor protein p53	no
TRAF6	10	3.49939	TNF receptor-associated factor 6, E3 ubiquitin protein ligase	no
TICAM1	16	3.31904	toll-like receptor adaptor molecule 1	no
LYN	18	3.3029	LYN proto-oncogene, Src family tyrosine kinase	no
RELA	19	3.29074	v-rel avian reticuloendotheliosis viral oncogene homolog A	no
HSP90AA1	20	3.27691	heat shock protein 90kDa alpha (cytosolic), class A member 1	no
BIRC3	37	3.11805	baculoviral IAP repeat containing 3	no
CREBBP	40	3.11212	CREB binding protein	no
MYD88	44	3.1018	myeloid differentiation primary response 88	no
SRC	45	3.09908	SRC proto-oncogene, non-receptor tyrosine kinase	no
NFKB2	46	3.09473	nuclear factor of kappa light polypeptide gene enhancer in B-cells 2 (p49/p100)	no
MAPK14	47	3.0897	mitogen-activated protein kinase 14	no
ERC1	53	3.07763	ELKS/RAB6-interacting/CAST family member 1	no
IKBKB	54	3.07431	inhibitor of kappa light polypeptide gene enhancer in B-cells, kinase beta	no
TRAF3	55	3.05629	TNF receptor-associated factor 3	no
CHUK	59	3.04996	conserved helix-loop-helix ubiquitous kinase	no
UBE2N	60	3.04382	ubiquitin-conjugating enzyme E2N	no
IKBKG	63	3.03652	inhibitor of kappa light polypeptide gene enhancer in B-cells, kinase gamma	no
TBK1	64	3.03158	TANK-binding kinase 1	no
NFKBIB	65	3.0308	nuclear factor of kappa light polypeptide gene enhancer in B-cells inhibitor, beta	no
BCL10	68	3.00883	B-cell CLL/lymphoma 10	no
TRAF2	75	2.98095	TNF receptor-associated factor 2	no
EIF2AK1	83	2.95427	eukaryotic translation initiation factor 2-alpha kinase 1	no
JAK2	85	2.94684	Janus kinase 2	no
MTOR	90	2.92761	mechanistic target of rapamycin (serine/threonine kinase)	no
EIF2AK2	91	2.92662	eukaryotic translation initiation factor 2-alpha kinase 2	yes
GAPDH	92	2.92152	glyceraldehyde-3-phosphate dehydrogenase	no
SYK	97	2.89763	spleen tyrosine kinase	no
HMGB1	100	2.89436	high mobility group box 1	no
EP300	107	2.87479	E1A binding protein p300	no
AKT1	109	2.87331	v-akt murine thymoma viral oncogene homolog 1	no
STAT3	117	2.83438	signal transducer and activator of transcription 3 (acute-phase response factor)	no
STAT1	119	2.83211	signal transducer and activator of transcription 1, 91kDa	no
TLR4	179	2.68622	toll-like receptor 4	yes
CASP1	473	2.15491	caspase 1, apoptosis-related cysteine peptidase	yes
GSDMD	503	2.06741	gasdermin D	yes
DDX3X	1511	1.51753	DEAD (Asp-Glu-Ala-Asp) box helicase 3, X-linked	yes
CD36	2912	1.10092	CD36 molecule (thrombospondin receptor)	yes
DHX33	3005	1.08118	DEAH (Asp-Glu-Ala-His) box polypeptide 33	yes
PYCARD	3315	1.01595	PYD and CARD domain containing	yes
TLR6	3683	0.93442	toll-like receptor 6	yes
NLRP3	3907	0.884124	NLR family, pyrin domain containing 3	yes
NLRC4	4213	0.813409	NLR family, CARD domain containing 4	yes
PYDC1	5046	0.608843	PYD (pyrin domain) containing 1	yes
CASP4	5864	0.418011	caspase 4, apoptosis-related cysteine peptidase	yes
CASP12	5991	0.387847	caspase 12 (gene/pseudogene)	yes
CASP5	7083	0.192521	caspase 5, apoptosis-related cysteine peptidase	yes
NLRP1	7441	0.142991	NLR family, pyrin domain containing 1	yes
CARD8	8242	0.0649274	caspase recruitment domain family, member 8	yes
AIM2	8590	0.0421543	absent in melanoma 2	yes
MEFV	10214	0.00117321	Mediterranean fever	yes
PYDC2	10504	0.000388079	pyrin domain containing 2	yes
