# Supplementary material for: Genetic Prioritization, Therapeutic Repositioning and Cross-Disease Comparisons Reveal Inflammatory Targets Tractable for Kidney Stone Disease
Source: Front Immunol. 2021 Aug 20;12:687291. doi: 10.3389/fimmu.2021.687291 (PMC8417698; doi:10.3389/fimmu.2021.687291)
Supplement: Supplementary file 4 [file Table_3.xlsx]

## Sheet: Table S3
Supplementary Table 3. List of nephrolithiasis genes prioritised in kidney stone disease
gene	rank	rating	description	nephrolithiasis genes
UBA52	2	4.93902	ubiquitin A-52 residue ribosomal protein fusion product 1	0
NFKBIA	5	4.50273	nuclear factor of kappa light polypeptide gene enhancer in B-cells inhibitor, alpha	0
NFKB1	7	4.45404	nuclear factor of kappa light polypeptide gene enhancer in B-cells 1	0
TP53	9	3.55375	tumor protein p53	0
TRAF6	10	3.49939	TNF receptor-associated factor 6, E3 ubiquitin protein ligase	0
TYK2	15	3.34061	tyrosine kinase 2	0
MYC	17	3.30603	v-myc avian myelocytomatosis viral oncogene homolog	0
RELA	19	3.29074	v-rel avian reticuloendotheliosis viral oncogene homolog A	0
HSP90AA1	20	3.27691	heat shock protein 90kDa alpha (cytosolic), class A member 1	0
PRKCB	27	3.20587	protein kinase C, beta	0
PDPK1	28	3.16704	3-phosphoinositide dependent protein kinase 1	0
CREBBP	40	3.11212	CREB binding protein	0
MYD88	44	3.1018	myeloid differentiation primary response 88	0
SRC	45	3.09908	SRC proto-oncogene, non-receptor tyrosine kinase	0
NFKB2	46	3.09473	nuclear factor of kappa light polypeptide gene enhancer in B-cells 2 (p49/p100)	0
MAPK14	47	3.0897	mitogen-activated protein kinase 14	0
BCL3	48	3.08714	B-cell CLL/lymphoma 3	0
PIK3CA	51	3.08001	phosphatidylinositol-4,5-bisphosphate 3-kinase, catalytic subunit alpha	0
IKBKB	54	3.07431	inhibitor of kappa light polypeptide gene enhancer in B-cells, kinase beta	0
CHUK	59	3.04996	conserved helix-loop-helix ubiquitous kinase	0
PIK3R1	61	3.04285	phosphoinositide-3-kinase, regulatory subunit 1 (alpha)	0
IKBKG	63	3.03652	inhibitor of kappa light polypeptide gene enhancer in B-cells, kinase gamma	0
PRKCA	74	2.98407	protein kinase C, alpha	0
TRAF2	75	2.98095	TNF receptor-associated factor 2	0
SQSTM1	77	2.97291	sequestosome 1	0
JAK2	85	2.94684	Janus kinase 2	0
MTOR	90	2.92761	mechanistic target of rapamycin (serine/threonine kinase)	1
MAPK3	93	2.91696	mitogen-activated protein kinase 3	0
SYK	97	2.89763	spleen tyrosine kinase	0
MAPK1	98	2.89603	mitogen-activated protein kinase 1	0
JUN	102	2.88621	jun proto-oncogene	0
PRKCD	105	2.88149	protein kinase C, delta	0
EP300	107	2.87479	E1A binding protein p300	0
AKT1	109	2.87331	v-akt murine thymoma viral oncogene homolog 1	0
CTNNB1	114	2.84122	catenin (cadherin-associated protein), beta 1, 88kDa	0
STAT3	117	2.83438	signal transducer and activator of transcription 3 (acute-phase response factor)	0
STAT1	119	2.83211	signal transducer and activator of transcription 1, 91kDa	0
GRB2	120	2.83108	growth factor receptor-bound protein 2	0
IL1B	349	2.34948	interleukin 1, beta	1
SLC26A6	1452	1.5329	solute carrier family 26 (anion exchanger), member 6	1
VDR	2540	1.19191	vitamin D (1,25- dihydroxyvitamin D3) receptor	1
TFF1	3897	0.885735	trefoil factor 1	1
SPP1	4786	0.671343	secreted phosphoprotein 1	1
