# Supplementary material for: Genetic Prioritization, Therapeutic Repositioning and Cross-Disease Comparisons Reveal Inflammatory Targets Tractable for Kidney Stone Disease
Source: Front Immunol. 2021 Aug 20;12:687291. doi: 10.3389/fimmu.2021.687291 (PMC8417698; doi:10.3389/fimmu.2021.687291)
Supplement: Supplementary file 5 [file Table_4.xlsx]

## Sheet: Table S4
Supplementary Table 4. List of pathway crosstalk genes identified in kidney stone disease
gene	rank	rating	description
NFKBIA	5	4.50273	nuclear factor of kappa light polypeptide gene enhancer in B-cells inhibitor, alpha
MAX	6	4.47766	MYC associated factor X
NFKB1	7	4.45404	nuclear factor of kappa light polypeptide gene enhancer in B-cells 1
TP53	9	3.55375	tumor protein p53
TRAF6	10	3.49939	TNF receptor-associated factor 6, E3 ubiquitin protein ligase
CD40LG	11	3.44267	CD40 ligand
MALT1	12	3.37277	MALT1 paracaspase
CD40	13	3.34643	CD40 molecule, TNF receptor superfamily member 5
TYK2	15	3.34061	tyrosine kinase 2
TICAM1	16	3.31904	toll-like receptor adaptor molecule 1
MYC	17	3.30603	v-myc avian myelocytomatosis viral oncogene homolog
LYN	18	3.3029	LYN proto-oncogene, Src family tyrosine kinase
RELA	19	3.29074	v-rel avian reticuloendotheliosis viral oncogene homolog A
RELB	21	3.24962	v-rel avian reticuloendotheliosis viral oncogene homolog B
CARD11	26	3.22779	caspase recruitment domain family, member 11
PRKCB	27	3.20587	protein kinase C, beta
PDPK1	28	3.16704	3-phosphoinositide dependent protein kinase 1
IKBKE	36	3.12994	inhibitor of kappa light polypeptide gene enhancer in B-cells, kinase epsilon
BIRC3	37	3.11805	baculoviral IAP repeat containing 3
RIPK3	39	3.1146	receptor-interacting serine-threonine kinase 3
CREBBP	40	3.11212	CREB binding protein
TLR3	41	3.10998	toll-like receptor 3
ZBP1	43	3.10876	Z-DNA binding protein 1
MYD88	44	3.1018	myeloid differentiation primary response 88
SRC	45	3.09908	SRC proto-oncogene, non-receptor tyrosine kinase
NFKB2	46	3.09473	nuclear factor of kappa light polypeptide gene enhancer in B-cells 2 (p49/p100)
MAPK14	47	3.0897	mitogen-activated protein kinase 14
BCL3	48	3.08714	B-cell CLL/lymphoma 3
LCK	49	3.08576	LCK proto-oncogene, Src family tyrosine kinase
PIK3CA	51	3.08001	phosphatidylinositol-4,5-bisphosphate 3-kinase, catalytic subunit alpha
IKBKB	54	3.07431	inhibitor of kappa light polypeptide gene enhancer in B-cells, kinase beta
TRAF3	55	3.05629	TNF receptor-associated factor 3
TRAF1	56	3.05548	TNF receptor-associated factor 1
CFLAR	58	3.05161	CASP8 and FADD-like apoptosis regulator
CHUK	59	3.04996	conserved helix-loop-helix ubiquitous kinase
PIK3R1	61	3.04285	phosphoinositide-3-kinase, regulatory subunit 1 (alpha)
FBXW11	62	3.04017	F-box and WD repeat domain containing 11
IKBKG	63	3.03652	inhibitor of kappa light polypeptide gene enhancer in B-cells, kinase gamma
TBK1	64	3.03158	TANK-binding kinase 1
NFKBIB	65	3.0308	nuclear factor of kappa light polypeptide gene enhancer in B-cells inhibitor, beta
BCL10	68	3.00883	B-cell CLL/lymphoma 10
RIPK1	70	3.00285	receptor (TNFRSF)-interacting serine-threonine kinase 1
PRKCZ	72	2.99163	protein kinase C, zeta
PRKCA	74	2.98407	protein kinase C, alpha
TRAF2	75	2.98095	TNF receptor-associated factor 2
SQSTM1	77	2.97291	sequestosome 1
JAK2	85	2.94684	Janus kinase 2
TNFRSF1A	86	2.94592	tumor necrosis factor receptor superfamily, member 1A
MTOR	90	2.92761	mechanistic target of rapamycin (serine/threonine kinase)
GAPDH	92	2.92152	glyceraldehyde-3-phosphate dehydrogenase
MAPK3	93	2.91696	mitogen-activated protein kinase 3
CTNNB1	114	2.84122	catenin (cadherin-associated protein), beta 1, 88kDa
PRKACA	228	2.5762	protein kinase, cAMP-dependent, catalytic, alpha
