# Supplementary material for: Genetic Prioritization, Therapeutic Repositioning and Cross-Disease Comparisons Reveal Inflammatory Targets Tractable for Kidney Stone Disease
Source: Front Immunol. 2021 Aug 20;12:687291. doi: 10.3389/fimmu.2021.687291 (PMC8417698; doi:10.3389/fimmu.2021.687291)
Supplement: Supplementary file 6 [file Table_5.xlsx]

## Sheet: Table S5
Supplementary Table 5. Information on pathway crosstalk genes that are targeted by approved or phased drugs
gene	disease indication	development phase	drug (mechanisms of action)
BIRC3	Fallopian Tube Carcinoma	2	BIRINAPANT (cIAP1/cIAP2 inhibitor)
BIRC3	ovarian carcinoma	2	BIRINAPANT (cIAP1/cIAP2 inhibitor)
BIRC3	peritoneal neoplasm	2	BIRINAPANT (cIAP1/cIAP2 inhibitor)
CD40	diffuse large B-cell lymphoma	2	DACETUZUMAB (Tumor necrosis factor receptor superfamily member 5 inhibitor)
CD40	non-Hodgkins lymphoma	2	DACETUZUMAB (Tumor necrosis factor receptor superfamily member 5 inhibitor)
CD40LG	lupus nephritis	2	RUPLIZUMAB (CD40 ligand inhibitor)
CD40LG	systemic lupus erythematosus	2	DAPIROLIZUMAB PEGOL (CD40 ligand inhibitor)
IKBKB	diabetic nephropathy	3	BARDOXOLONE METHYL (Inhibitor of nuclear factor kappa B kinase beta subunit inhibitor)
IKBKB	pulmonary arterial hypertension	3	BARDOXOLONE METHYL (Inhibitor of nuclear factor kappa B kinase beta subunit inhibitor)
JAK2	immune system disease	4	BARICITINIB (Tyrosine-protein kinase JAK2 inhibitor)
JAK2	polycythemia vera	4	RUXOLITINIB PHOSPHATE (Tyrosine-protein kinase JAK2 inhibitor)
JAK2	primary myelofibrosis	4	RUXOLITINIB PHOSPHATE (Tyrosine-protein kinase JAK2 inhibitor)
JAK2	rheumatoid arthritis	4	BARICITINIB (Tyrosine-protein kinase JAK2 inhibitor), TOFACITINIB CITRATE (Janus Kinase (JAK) inhibitor)
LCK	chromophobe renal cell carcinoma	4	PAZOPANIB HYDROCHLORIDE (Tyrosine-protein kinase LCK inhibitor)
LCK	clear cell renal carcinoma	4	PAZOPANIB HYDROCHLORIDE (Tyrosine-protein kinase LCK inhibitor)
LCK	collecting duct carcinoma	4	PAZOPANIB HYDROCHLORIDE (Tyrosine-protein kinase LCK inhibitor)
LCK	papillary renal cell carcinoma	4	PAZOPANIB HYDROCHLORIDE (Tyrosine-protein kinase LCK inhibitor)
LCK	renal cell carcinoma	4	PAZOPANIB HYDROCHLORIDE (Tyrosine-protein kinase LCK inhibitor)
LCK	sarcoma	4	PAZOPANIB HYDROCHLORIDE (Tyrosine-protein kinase LCK inhibitor)
LCK	soft tissue sarcoma	4	PAZOPANIB HYDROCHLORIDE (Tyrosine-protein kinase LCK inhibitor)
LYN	chronic myelogenous leukemia	4	BOSUTINIB (Tyrosine-protein kinase Lyn inhibitor)
LYN	neoplasm	4	BOSUTINIB (Tyrosine-protein kinase Lyn inhibitor)
MAPK14	acute coronary syndrome	3	LOSMAPIMOD (MAP kinase p38 alpha inhibitor)
MAPK14	dilated cardiomyopathy	3	ARRY-797 (MAP kinase p38 alpha inhibitor)
MAPK3	acute myeloid leukemia	1	ULIXERTINIB (MAP kinase ERK1 inhibitor)
MAPK3	colorectal carcinoma	1	MK-8353 (MAP kinase ERK1 inhibitor)
MAPK3	myelodysplastic syndrome	1	ULIXERTINIB (MAP kinase ERK1 inhibitor)
MAPK3	neoplasm	1	MK-8353 (MAP kinase ERK1 inhibitor), RAVOXERTINIB (MAP kinase ERK1 inhibitor), ULIXERTINIB (MAP kinase ERK1 inhibitor)
MAPK3	pancreatic carcinoma	1	ULIXERTINIB (MAP kinase ERK1 inhibitor)
MTOR	cancer	3	RIDAFOROLIMUS (Serine/threonine-protein kinase mTOR inhibitor)
MTOR	neoplasm	3	RIDAFOROLIMUS (Serine/threonine-protein kinase mTOR inhibitor)
MTOR	osteosarcoma	3	RIDAFOROLIMUS (Serine/threonine-protein kinase mTOR inhibitor)
PDPK1	Fallopian Tube Carcinoma	2	UCN-01 (3-phosphoinositide dependent protein kinase-1 inhibitor)
PDPK1	Malignant epithelial tumor of ovary	2	UCN-01 (3-phosphoinositide dependent protein kinase-1 inhibitor)
PDPK1	lymphoma	2	UCN-01 (3-phosphoinositide dependent protein kinase-1 inhibitor)
PDPK1	melanoma	2	UCN-01 (3-phosphoinositide dependent protein kinase-1 inhibitor)
PDPK1	ovarian carcinoma	2	UCN-01 (3-phosphoinositide dependent protein kinase-1 inhibitor)
PDPK1	pancreatic carcinoma	2	UCN-01 (3-phosphoinositide dependent protein kinase-1 inhibitor)
PDPK1	peritoneal neoplasm	2	UCN-01 (3-phosphoinositide dependent protein kinase-1 inhibitor)
PDPK1	renal carcinoma	2	UCN-01 (3-phosphoinositide dependent protein kinase-1 inhibitor)
PDPK1	small cell lung carcinoma	2	UCN-01 (3-phosphoinositide dependent protein kinase-1 inhibitor)
PIK3CA	breast carcinoma	4	ALPELISIB (PI3-kinase p110-alpha subunit inhibitor)
PIK3CA	breast neoplasm	4	ALPELISIB (PI3-kinase p110-alpha subunit inhibitor)
PIK3CA	neoplasm	4	COPANLISIB (PI3-kinase p110-alpha subunit inhibitor)
PIK3CA	neoplasm of mature B-cells	4	COPANLISIB HYDROCHLORIDE (PI3-kinase p110-alpha subunit inhibitor)
PRKACA	cancer	1	GSK-690693 (cAMP-dependent protein kinase (PKA) inhibitor)
PRKCB	diabetic retinopathy	3	RUBOXISTAURIN (Protein kinase C beta inhibitor)
PRKCB	glioblastoma multiforme	3	ENZASTAURIN (Protein kinase C beta inhibitor)
PRKCB	lymphoma	3	ENZASTAURIN (Protein kinase C beta inhibitor)
PRKCB	type I diabetes mellitus	3	RUBOXISTAURIN (Protein kinase C beta inhibitor)
SRC	cancer	4	VANDETANIB (Tyrosine-protein kinase SRC inhibitor)
SRC	chronic myelogenous leukemia	4	BOSUTINIB (Tyrosine-protein kinase SRC inhibitor)
SRC	neoplasm	4	BOSUTINIB (Tyrosine-protein kinase SRC inhibitor), VANDETANIB (Tyrosine-protein kinase SRC inhibitor)
SRC	papillary thyroid carcinoma	4	VANDETANIB (Tyrosine-protein kinase SRC inhibitor)
SRC	thyroid carcinoma	4	VANDETANIB (Tyrosine-protein kinase SRC inhibitor)
SRC	thyroid neoplasm	4	VANDETANIB (Tyrosine-protein kinase SRC inhibitor)
TLR3	chronic fatigue syndrome	3	RINTATOLIMOD (Toll-like receptor 3 agonist)
TNFRSF1A	respiratory system disease	1	GSK-1995057 (Tumor necrosis factor receptor R1 inhibitor)
TYK2	rheumatoid arthritis	4	TOFACITINIB CITRATE (Janus Kinase (JAK) inhibitor)
