# Supplementary material for: Genetic Prioritization, Therapeutic Repositioning and Cross-Disease Comparisons Reveal Inflammatory Targets Tractable for Kidney Stone Disease
Source: Front Immunol. 2021 Aug 20;12:687291. doi: 10.3389/fimmu.2021.687291 (PMC8417698; doi:10.3389/fimmu.2021.687291)
Supplement: Supplementary file 7 [file Table_6.xlsx]

## Sheet: Table S6
Supplementary Table 6. Cross-disease analysis of pathway crosstalk genes using a supra-hexagomal map
gene	index	cluster	druggable	kidney stone disease (KSD)	AS	PSO	UC	CRO	RA	MS	SLE	T1D
CARD11	H9	C1	yes	3.22779	2.47773	1.67467	2.27296	1.92872	2.35289	2.63539	1.97163	1.77785
CFLAR	H9	C1	no	3.05161	2.5238	1.6412	2.16584	1.997	2.86384	2.26606	1.64322	1.4961
MAX	H9	C1	yes	4.47766	2.60807	1.8694	2.18997	1.91839	2.36686	2.86023	2.35267	1.90285
FBXW11	H8	C1	no	3.04017	2.06885	1.57094	1.95312	1.64341	1.41314	1.3696	1.13057	1.237
IKBKE	H8	C1	no	3.12994	1.6788	1.5891	1.2069	1.13314	1.22487	1.53234	1.50553	1.11763
NFKBIB	H8	C1	no	3.0308	2.36779	1.78196	1.82733	1.91304	2.14442	1.62875	2.05097	1.74299
RIPK3	H8	C1	no	3.1146	1.86039	1.26784	1.56279	1.4418	1.3315	1.21201	1.00896	0.608934
TICAM1	H8	C1	no	3.31904	2.23011	1.70815	1.9541	1.71841	2.53902	1.65634	2.1786	1.20817
ZBP1	H8	C1	no	3.10876	1.93597	1.62118	1.58117	1.44948	1.23526	1.35296	2.00935	0.93785
NFKB2	H3	C1	yes	3.09473	2.97422	2.27053	2.50146	2.76113	2.66799	2.41054	2.56831	2.10479
RIPK1	H3	C1	yes	3.00285	3.15843	2.13071	2.75175	2.33849	2.69382	2.33385	2.3769	1.94527
TBK1	H3	C1	yes	3.03158	3.17241	2.52494	2.62761	2.24088	2.55868	2.27515	2.76926	1.95161
RELB	H2	C1	no	3.24962	2.6451	1.86889	2.21942	2.12416	2.34778	2.50558	2.32048	2.1926
BCL3	H19	C1	no	3.08714	2.50774	1.94598	2.23908	2.19631	2.00905	2.34808	1.9136	1.75441
SQSTM1	H19	C1	yes	2.97291	2.82192	2.12668	2.41125	2.17001	2.0375	2.14074	1.97452	2.08846
MALT1	H10	C1	yes	3.37277	2.63445	1.95009	3.27997	2.65126	2.45589	2.51621	2.36644	1.59622
IKBKB	H1	C1	yes	3.07431	3.18824	2.39586	2.82627	2.4489	2.9537	2.67366	2.5771	2.32964
MYD88	H1	C1	yes	3.1018	3.18024	2.52928	2.72654	2.68182	2.92274	2.36416	2.88126	2.5188
PDPK1	H7	C2	yes	3.16704	2.53148	2.09521	2.72079	2.27448	2.63221	3.05705	2.42191	2.89073
CD40LG	H6	C2	yes	3.44267	3.1848	2.38669	2.81607	2.59291	2.81416	3.15684	2.48314	2.80794
GAPDH	H6	C2	yes	2.92152	3.37693	2.63055	2.94627	2.84578	2.55044	2.85146	2.57546	2.54269
MAPK3	H6	C2	no	2.91696	3.35087	2.48956	3.09529	2.52646	2.84785	2.81726	2.73467	2.56327
CTNNB1	H18	C2	yes	2.84122	2.93065	2.16571	2.55312	2.23393	2.08962	2.47032	2.34008	2.52356
PRKCA	H18	C2	yes	2.98407	2.97304	2.13029	2.52457	2.22749	2.33627	2.32271	2.4334	2.55922
PRKCB	H18	C2	no	3.20587	2.9091	1.90385	2.56301	2.16702	2.04527	2.49981	2.15422	2.32481
PRKCZ	H18	C2	no	2.99163	2.9518	2.37903	2.6837	2.37894	1.61424	2.12078	2.1473	2.18437
MTOR	H17	C2	yes	2.92761	3.04485	2.39308	2.77313	2.54543	2.55682	2.63085	2.72411	2.70447
PIK3CA	H17	C2	yes	3.08001	3.35137	2.43389	2.93384	2.52613	2.44054	2.64608	2.44083	2.7996
PIK3R1	H17	C2	yes	3.04285	3.34549	2.50968	2.92232	2.52992	2.46427	2.8219	2.48913	2.90867
PRKACA	H17	C2	yes	2.5762	3.22851	2.32453	2.78059	2.49388	2.4093	2.44265	2.41756	2.6355
TLR3	H17	C2	yes	3.10998	3.32284	2.53591	2.80262	2.59704	2.55746	2.54507	2.79454	2.49189
IKBKG	H16	C2	yes	3.03652	3.41514	2.53978	2.85952	2.5647	3.73129	2.69498	3.78541	2.76548
LYN	H16	C2	yes	3.3029	3.02347	2.29235	3.535	3.01312	2.66546	3.11548	3.24401	2.80013
MAPK14	H16	C2	yes	3.0897	3.28862	2.56845	2.85451	2.62278	2.96739	2.63671	3.18489	3.21371
CHUK	H4	C3	yes	3.04996	3.43058	2.76197	2.96544	2.69831	3.02849	2.67112	2.94863	2.36098
TRAF6	H4	C3	yes	3.49939	3.61262	2.4652	2.90373	2.77058	2.80404	2.83522	3.06491	2.14474
TRAF1	H12	C3	no	3.05548	3.16383	2.30821	3.60074	3.23013	4.34386	3.03867	2.05187	1.96019
TRAF2	H12	C3	yes	2.98095	3.31602	2.48055	3.55626	3.18113	2.89618	2.95385	2.56645	2.28789
TRAF3	H12	C3	yes	3.05629	3.17671	2.60244	3.52599	3.1097	2.7802	3.26682	2.63689	2.13714
BCL10	H11	C3	yes	3.00883	2.87863	2.06736	3.28239	2.71468	2.64723	2.87114	2.11848	1.8002
BIRC3	H11	C3	no	3.11805	3.7846	2.31512	2.90093	2.85961	3.45237	2.66124	2.77871	1.76568
CREBBP	H5	C4	yes	3.11212	3.65672	2.84392	3.09412	2.99775	2.83294	2.83877	2.96297	2.72845
LCK	H15	C4	yes	3.08576	3.34801	2.72107	3.38963	2.80005	3.11551	3.18953	3.23498	3.60527
SRC	H15	C4	yes	3.09908	3.83485	2.93427	3.49822	3.16785	3.1959	3.10116	3.06657	3.35185
CD40	H14	C4	yes	3.34643	4.29727	3.4412	4.02771	3.87339	4.01803	4.09069	3.57711	3.17404
JAK2	H14	C4	yes	2.94684	4.55625	3.2747	3.89261	3.44398	3.27152	3.10457	3.40376	3.55952
MYC	H14	C4	yes	3.30603	4.35208	3.19689	3.7442	3.17509	3.22809	3.3862	3.30493	3.11983
NFKB1	H14	C4	yes	4.45404	4.72752	3.65817	4.35249	3.8102	3.19423	3.73866	3.0314	2.87075
NFKBIA	H14	C4	no	4.50273	4.42706	3.40936	3.81198	3.33711	3.59384	3.47572	2.66512	2.42437
RELA	H14	C4	yes	3.29074	4.03296	3.12512	3.5325	3.33546	3.21931	3.11748	3.08258	3.01511
TP53	H14	C4	yes	3.55375	3.95259	3.06822	3.63762	3.26429	2.99616	2.94147	3.53848	3.64452
TYK2	H14	C4	yes	3.34061	4.56762	3.47171	3.76657	3.4175	3.62128	3.55656	3.74144	4.05584
TNFRSF1A	H13	C4	yes	2.94592	4.618	3.38283	4.0578	3.47117	2.82214	3.62111	2.14073	1.8641
